# Supplementary material for: Estimating epidemiologic dynamics from cross-sectional viral load distributions
Source: Science. Author manuscript; Available in PMC 2021 Oct 20. (PMC8527857; doi:10.1126/science.abh0635)
Supplement: S1data [file NIHMS1741625-supplement-S1data.csv]

location	week	collection_date	result	sampleid	RP	N2	N1
NH 1	3	4/9/20	NEG	25087	30.012	NA	NA
NH 1	3	4/9/20	NEG	25088	26.704	NA	NA
NH 1	3	4/9/20	POS	25089	26.252	34.779	32.655
NH 1	3	4/9/20	POS	25090	28.566	31.552	29.834
NH 1	3	4/9/20	NEG	25091	24.444	NA	NA
NH 1	3	4/9/20	NEG	25092	27.689	NA	NA
NH 1	3	4/9/20	NEG	25093	28.589	NA	NA
NH 1	3	4/9/20	NEG	25094	29.8	NA	NA
NH 1	3	4/9/20	NEG	25095	28.691	NA	NA
NH 1	3	4/9/20	POS	25096	27.499	17.539	17.645
NH 1	3	4/9/20	NEG	25097	31.388	NA	NA
NH 1	3	4/9/20	NEG	25098	28.835	NA	NA
NH 1	3	4/9/20	NEG	25099	26.754	NA	NA
NH 1	3	4/9/20	NEG	25100	30.86	NA	NA
NH 1	3	4/9/20	NEG	25101	28.89	NA	NA
NH 1	3	4/9/20	NEG	25102	29.146	NA	NA
NH 1	3	4/9/20	POS	25103	30.537	32.137	31.739
NH 1	3	4/9/20	NEG	25104	29.542	NA	NA
NH 1	3	4/9/20	POS	25105	28.252	36.359	33.613
NH 1	3	4/9/20	NEG	25106	29.218	NA	NA
NH 1	3	4/9/20	POS	25107	28.345	20.213	19.492
NH 1	3	4/9/20	NEG	25108	27.219	NA	NA
NH 1	3	4/9/20	NEG	25109	28.395	NA	NA
NH 1	3	4/9/20	NEG	25110	28.586	NA	NA
NH 1	3	4/10/20	POS	25378	28.882	30.203	28.64
NH 1	3	4/10/20	POS	25379	23.693	14.36	14.936
NH 1	3	4/10/20	POS	25380	30.601	21.513	21.136
NH 1	3	4/10/20	NEG	25381	31.619	NA	NA
NH 1	3	4/10/20	NEG	25382	30.181	NA	NA
NH 1	3	4/10/20	NEG	25383	26.224	NA	NA
NH 1	3	4/10/20	POS	25384	29.845	31.254	32.238
NH 1	3	4/10/20	NEG	25385	25.443	NA	NA
NH 1	3	4/10/20	POS	25386	25.17	16.748	17.014
NH 1	3	4/10/20	POS	25387	29.172	25.596	25.008
NH 1	3	4/10/20	NEG	25388	28.508	NA	NA
NH 1	3	4/10/20	NEG	25389	30.407	NA	NA
NH 1	3	4/10/20	POS	25390	27.21	15.794	16.88
NH 1	3	4/10/20	POS	25391	25.448	27.396	26.603
NH 1	3	4/10/20	NEG	25392	25.387	NA	NA
NH 1	3	4/10/20	POS	25393	26.315	21.754	21.798
NH 1	3	4/10/20	NEG	25394	26.312	NA	NA
NH 1	3	4/10/20	NEG	25395	25.679	NA	NA
NH 1	3	4/10/20	POS	25396	30.272	24.611	23.871
NH 1	3	4/10/20	POS	25397	26.887	20.733	20.27
NH 1	3	4/10/20	POS	25398	28.254	23.134	23.232
NH 1	3	4/10/20	NEG	25399	24.89	NA	NA
NH 1	3	4/10/20	POS	25400	26.944	22.488	23.201
NH 1	3	4/10/20	NEG	25401	32.808	NA	NA
NH 1	3	4/10/20	NEG	25402	28.917	NA	NA
NH 1	3	4/10/20	POS	25403	26.339	24.611	24.897
NH 1	3	4/10/20	NEG	25404	32.932	NA	NA
NH 1	3	4/10/20	NEG	25405	29.705	NA	NA
NH 1	3	4/10/20	POS	25406	27.806	17.999	19.589
NH 1	3	4/10/20	NEG	25407	23.872	NA	NA
NH 1	3	4/10/20	POS	25408	31.636	23.892	25.165
NH 1	3	4/10/20	POS	25409	26.303	16.301	16.422
NH 1	3	4/10/20	POS	25410	27.224	27.397	27.902
NH 1	3	4/10/20	NEG	25411	25.851	NA	NA
NH 1	3	4/10/20	POS	25412	31.72	35.811	32.867
NH 1	3	4/10/20	POS	25413	29.282	22.576	22.246
NH 1	3	4/10/20	POS	25414	29.681	31.383	31.194
NH 1	3	4/10/20	NEG	25415	29.511	NA	NA
NH 1	3	4/10/20	POS	25416	25.267	15.965	17.612
NH 1	3	4/10/20	POS	25417	24.19	25.949	27.121
NH 1	3	4/10/20	POS	25418	34.35	32.965	31.415
NH 1	3	4/10/20	POS	25419	24.34	18.521	18.906
NH 1	3	4/10/20	NEG	25420	28.277	NA	NA
NH 1	3	4/10/20	NEG	25421	29.632	NA	NA
NH 1	3	4/10/20	NEG	25422	27.872	NA	NA
NH 1	3	4/10/20	POS	25423	29.237	35.225	34.82
NH 1	3	4/10/20	NEG	25424	26.775	NA	NA
NH 1	3	4/10/20	POS	25425	28.184	17.611	17.312
NH 1	3	4/10/20	NEG	25426	28.926	NA	NA
NH 1	3	4/10/20	NEG	25427	24.82	NA	NA
NH 1	3	4/10/20	NEG	25428	26.667	NA	NA
NH 1	3	4/10/20	POS	25429	27.092	30.169	29.309
NH 1	3	4/10/20	POS	25430	24.182	31.962	32.971
NH 1	3	4/10/20	POS	25431	30.538	26.524	25.802
NH 1	3	4/10/20	POS	25432	24.994	16.848	17.812
NH 1	3	4/10/20	POS	25433	27.539	19.633	19.449
NH 1	3	4/10/20	POS	25434	25.38	21.898	22.244
NH 1	3	4/10/20	POS	25435	30.441	21.819	21.414
NH 1	3	4/10/20	POS	25436	27.436	18.965	18.975
NH 1	3	4/10/20	NEG	25437	29.662	NA	NA
NH 1	3	4/10/20	NEG	25607	27.469	NA	NA
NH 1	3	4/10/20	POS	25608	27.702	31.089	29.825
NH 1	3	4/10/20	POS	25609	25.875	16.978	17.198
NH 1	3	4/10/20	POS	25610	26.482	32.604	31.027
NH 1	3	4/10/20	NEG	25611	24.039	NA	NA
NH 1	3	4/10/20	POS	25612	25.905	18.439	18.295
NH 1	3	4/10/20	NEG	25613	28.657	NA	NA
NH 1	3	4/10/20	POS	25614	22.338	27.242	26.577
NH 1	3	4/10/20	POS	25615	27.919	20.135	20.239
NH 1	3	4/10/20	NEG	25616	29.031	NA	NA
NH 1	3	4/10/20	NEG	25617	31.235	NA	NA
NH 1	3	4/10/20	POS	25618	28.336	16.343	16.557
NH 1	3	4/10/20	POS	25619	28.204	23.185	22.698
NH 1	3	4/10/20	NEG	25620	31.256	NA	NA
NH 1	3	4/10/20	POS	25621	28.602	21.389	20.943
NH 1	3	4/10/20	POS	25622	25.412	34.744	31.47
NH 1	4	4/16/20	NEG	24111	28.742	NA	NA
NH 1	4	4/16/20	NEG	24112	31.361	NA	NA
NH 1	4	4/16/20	NEG	24113	30.878	NA	NA
NH 1	4	4/16/20	POS	24116	29.222	20.7	20.741
NH 1	4	4/16/20	NEG	24117	30.746	NA	NA
NH 1	4	4/16/20	NEG	24120	25.315	NA	NA
NH 1	4	4/16/20	NEG	24123	24.512	NA	NA
NH 1	4	4/16/20	NEG	24124	32.385	NA	NA
NH 1	4	4/16/20	NEG	24131	25.514	NA	NA
NH 1	4	4/16/20	NEG	24134	28.681	NA	NA
NH 1	4	4/16/20	POS	24144	31.183	36.295	33.429
NH 1	4	4/16/20	POS	24146	18.582	21.993	21.63
NH 1	4	4/16/20	NEG	24147	32.38	NA	NA
NH 1	4	4/16/20	INCONCLUSIVE	24148	30.08	33.868	40.946
NH 1	4	4/16/20	POS	24149	29.645	32.337	29.811
NH 1	4	4/16/20	NEG	24150	25.824	NA	NA
NH 1	4	4/16/20	NEG	24151	29.601	NA	NA
NH 1	4	4/16/20	POS	24152	25.319	30.971	30.687
NH 1	4	4/16/20	POS	24153	27.28	32.735	32.366
NH 1	4	4/16/20	NEG	24154	34.397	NA	NA
NH 1	4	4/16/20	NEG	24157	28.889	NA	NA
NH 1	4	4/16/20	POS	24158	25.724	30.495	29.351
NH 1	4	4/16/20	POS	24261	29.325	25.185	24.938
NH 1	4	4/16/20	NEG	24262	26.603	NA	NA
NH 1	4	4/16/20	NEG	24263	27.976	NA	NA
NH 1	4	4/16/20	POS	24264	28.79	29.469	28.435
NH 1	4	4/16/20	POS	24265	26.881	32.312	30.252
NH 1	4	4/16/20	POS	24266	29.541	28.826	27.723
NH 1	4	4/16/20	POS	24276	27.117	36.939	33.273
NH 1	4	4/16/20	POS	24277	30.977	26.622	26.558
NH 1	4	4/16/20	POS	24278	30.026	35.887	34.527
NH 1	4	4/16/20	POS	24280	27.518	22.672	22.302
NH 1	4	4/13/20	NEG	24711	27.736	NA	NA
NH 1	4	4/13/20	NEG	24727	31.971	NA	NA
NH 1	4	4/13/20	NEG	24731	29.5	NA	NA
NH 1	4	4/13/20	NEG	24732	26.184	NA	NA
NH 1	4	4/13/20	NEG	24736	29.909	NA	NA
NH 1	4	4/13/20	NEG	24740	29.479	NA	NA
NH 1	4	4/13/20	NEG	24741	27.972	NA	NA
NH 1	4	4/13/20	POS	24743	26.673	30.602	30.507
NH 1	4	4/13/20	POS	24744	29.411	22.203	22.345
NH 1	4	4/13/20	NEG	24746	24.467	NA	NA
NH 1	4	4/13/20	NEG	24747	25.973	NA	NA
NH 1	4	4/13/20	NEG	24750	25.575	NA	NA
NH 1	4	4/13/20	POS	24751	25.346	27.069	26.34
NH 1	4	4/13/20	NEG	24752	27.849	NA	NA
NH 1	4	4/13/20	POS	24753	30.418	26.984	27.003
NH 1	4	4/13/20	POS	24756	26.237	22.345	22.742
NH 1	4	4/13/20	POS	24771	29.762	27.219	26.588
NH 1	4	4/13/20	NEG	24772	28.645	NA	NA
NH 1	4	4/13/20	POS	24774	27.683	27.549	27.742
NH 1	4	4/13/20	NEG	24793	28.206	NA	NA
NH 1	4	4/13/20	NEG	24813	28.382	NA	NA
NH 1	4	4/13/20	NEG	24869	24.453	NA	NA
NH 1	4	4/13/20	NEG	24874	28.613	NA	NA
NH 1	4	4/13/20	POS	24877	25.765	24.359	23.833
NH 1	4	4/13/20	NEG	24881	27.773	NA	NA
NH 1	4	4/13/20	NEG	24882	28.348	NA	NA
NH 1	4	4/13/20	NEG	24886	27.916	NA	NA
NH 1	4	4/13/20	POS	24888	26.174	16.717	17.255
NH 1	4	4/13/20	NEG	24889	27.238	NA	NA
NH 1	4	4/13/20	NEG	24892	27.69	NA	NA
NH 1	4	4/13/20	POS	24895	31.02	17.826	17.754
NH 1	4	4/13/20	NEG	24897	28.644	NA	NA
NH 1	4	4/13/20	NEG	24902	29.382	NA	NA
NH 1	4	4/13/20	NEG	24905	25.433	NA	NA
NH 1	4	4/16/20	POS	25992	24.84	22.089	21.394
NH 1	4	4/16/20	NEG	26009	29.408	NA	NA
NH 1	4	4/16/20	POS	26012	29.398	36.087	34.37
NH 1	4	4/16/20	POS	26013	30.931	28.719	27.945
NH 1	4	4/16/20	NEG	26018	29.938	NA	NA
NH 1	4	4/16/20	NEG	26024	33.058	NA	NA
NH 1	4	4/16/20	POS	26025	29.763	22.881	22.676
NH 1	4	4/16/20	POS	26028	25.833	23.2	23.022
NH 1	4	4/16/20	NEG	26029	27.387	NA	NA
NH 1	4	4/16/20	NEG	26051	29.605	NA	NA
NH 1	4	4/16/20	NEG	26052	30.403	NA	NA
NH 1	4	4/16/20	NEG	26054	31.019	NA	NA
NH 1	4	4/16/20	NEG	26055	29.928	NA	NA
NH 1	4	4/16/20	POS	26061	22.211	25.092	24.53
NH 1	4	4/16/20	POS	26064	27.419	26.665	27.33
NH 1	4	4/16/20	NEG	26065	30.145	NA	NA
NH 1	4	4/16/20	NEG	26066	29.268	NA	NA
NH 1	4	4/16/20	NEG	26068	32.08	NA	NA
NH 1	4	4/16/20	NEG	26070	33.291	NA	NA
NH 1	4	4/16/20	NEG	26071	30.351	NA	NA
NH 1	4	4/16/20	POS	26077	29.173	31.886	31.417
NH 1	4	4/16/20	NEG	26078	29.838	NA	NA
NH 1	4	4/16/20	POS	26119	23.89	25.524	25.564
NH 1	4	4/16/20	POS	26120	26.974	30.713	29.886
NH 1	4	4/16/20	NEG	26122	28.904	NA	NA
NH 1	4	4/16/20	POS	26123	28.532	24.224	24.041
NH 1	4	4/16/20	NEG	26124	27.343	NA	NA
NH 1	4	4/16/20	POS	26125	26.885	34.1	34.336
NH 1	4	4/16/20	POS	26126	27.957	26.306	26.025
NH 1	4	4/16/20	POS	26127	28.606	22.466	22.553
NH 1	4	4/16/20	POS	26128	27.89	33.228	32.563
NH 1	4	4/16/20	NEG	26129	28.796	NA	NA
NH 1	4	4/16/20	POS	26130	34.481	32.704	32.319
NH 1	4	4/16/20	POS	26131	29.507	29.398	28.553
NH 1	4	4/16/20	POS	26132	25.865	28.039	26.765
NH 1	4	4/16/20	NEG	26133	30.54	NA	NA
NH 1	4	4/16/20	NEG	26134	26.61	NA	NA
NH 1	4	4/16/20	NEG	26136	25.911	NA	NA
NH 1	4	4/16/20	POS	26137	25.402	32.82	32.871
NH 1	4	4/16/20	POS	26138	24.489	20.635	19.924
NH 1	4	4/16/20	POS	26139	27.988	27.41	27.643
NH 1	4	4/16/20	NEG	26140	29.021	NA	NA
NH 1	4	4/16/20	NEG	26141	29.696	NA	NA
NH 1	4	4/16/20	POS	26142	32.959	23.682	22.906
NH 1	4	4/16/20	POS	26143	25.928	19.687	19.984
NH 1	4	4/16/20	POS	26144	22.615	19.262	17.64
NH 1	4	4/16/20	POS	26145	26.498	34.162	32.525
NH 1	4	4/16/20	POS	26146	28.76	26.222	25.316
NH 1	4	4/16/20	POS	26147	25.201	36.1	33.274
NH 1	4	4/16/20	POS	26148	30.587	24.177	24.497
NH 1	4	4/16/20	POS	26149	27.359	20.472	20.529
NH 1	4	4/16/20	NEG	26153	26.759	NA	NA
NH 1	4	4/16/20	POS	26154	28.773	19.514	20.118
NH 1	4	4/16/20	INVALID	26155	NA	NA	NA
NH 1	4	4/16/20	POS	26156	27.169	23.87	23.428
NH 1	4	4/16/20	NEG	26215	29.884	NA	NA
NH 1	4	4/16/20	POS	26220	28.277	16.153	17.449
NH 1	4	4/16/20	NEG	26222	28.495	NA	NA
NH 1	4	4/16/20	NEG	26223	26.766	NA	NA
NH 1	4	4/16/20	POS	26331	28.139	23.241	22.52
NH 1	4	4/16/20	NEG	26333	29.265	NA	NA
NH 1	4	4/16/20	NEG	26334	28.127	NA	NA
NH 1	4	4/16/20	NEG	26336	25.33	NA	NA
NH 1	4	4/16/20	POS	26343	31.163	29.376	27.625
NH 1	4	4/16/20	POS	26346	29.642	33.245	31.388
NH 1	4	4/16/20	NEG	26348	31.236	NA	NA
NH 1	4	4/16/20	NEG	26351	29.418	NA	NA
NH 1	4	4/16/20	NEG	26352	27.599	NA	NA
NH 1	4	4/16/20	NEG	26353	32.33	NA	NA
NH 1	4	4/16/20	NEG	26357	28.2	NA	NA
NH 1	4	4/16/20	POS	26358	28.774	23.12	23.329
NH 1	4	4/16/20	POS	26359	30.37	27.194	26.671
NH 1	4	4/16/20	POS	26360	30.429	29.514	28.823
NH 1	4	4/16/20	POS	26362	32.253	25.78	26.194
NH 1	4	4/16/20	POS	26363	29.171	32.412	31.388
NH 1	4	4/16/20	NEG	26364	33.574	NA	NA
NH 1	4	4/16/20	NEG	26365	31.747	NA	NA
NH 1	4	4/16/20	POS	26366	28.418	32.709	32.683
NH 1	4	4/16/20	POS	26367	32.713	34.959	33.223
NH 1	4	4/16/20	NEG	26369	30.485	NA	NA
NH 1	4	4/16/20	NEG	26384	28.127	NA	NA
NH 1	7	5/5/20	NEG	26666	30.929	NA	NA
NH 1	7	5/5/20	NEG	26675	24.565	NA	NA
NH 1	7	5/5/20	NEG	26699	26.37	NA	NA
NH 1	7	5/4/20	NEG	27117	24.928	NA	NA
NH 1	7	5/4/20	INCONCLUSIVE	27119	29.42	NA	33.775
NH 1	7	5/4/20	NEG	27120	29.217	NA	NA
NH 1	7	5/4/20	NEG	27121	29.236	NA	NA
NH 1	7	5/4/20	POS	27122	31.449	30.896	29.244
NH 1	7	5/4/20	NEG	27123	25.613	NA	NA
NH 1	7	5/4/20	NEG	27124	27.49	NA	NA
NH 1	7	5/4/20	POS	27125	27.159	32.878	31.229
NH 1	7	5/4/20	NEG	27126	27.625	NA	NA
NH 1	7	5/4/20	NEG	27127	25.244	NA	NA
NH 1	7	5/4/20	NEG	27128	27.684	NA	NA
NH 1	7	5/4/20	NEG	27129	32.607	NA	NA
NH 1	7	5/4/20	NEG	27130	29.482	NA	NA
NH 1	7	5/4/20	NEG	27133	25.484	NA	NA
NH 1	7	5/4/20	NEG	27134	29.172	NA	NA
NH 1	7	5/4/20	NEG	27135	32.26	NA	NA
NH 1	7	5/4/20	NEG	27136	30.237	NA	NA
NH 1	7	5/4/20	NEG	27137	28.723	NA	NA
NH 1	7	5/4/20	NEG	27138	31.493	NA	NA
NH 1	7	5/4/20	NEG	27139	25.598	NA	NA
NH 1	7	5/4/20	POS	27140	25.157	34.842	33.418
NH 1	7	5/4/20	NEG	27141	31.462	NA	NA
NH 1	7	5/4/20	NEG	27142	24.85	NA	NA
NH 1	7	5/4/20	NEG	27143	26.284	NA	NA
NH 1	7	5/4/20	NEG	27144	26.703	NA	NA
NH 1	7	5/4/20	NEG	27145	30.73	NA	NA
NH 1	7	5/4/20	POS	27146	23.975	38.342	34.927
NH 1	7	5/4/20	NEG	27147	27.72	NA	NA
NH 1	7	5/4/20	NEG	27148	27.937	NA	NA
NH 1	7	5/4/20	NEG	27149	28.694	NA	NA
NH 1	7	5/4/20	NEG	27150	27.574	NA	NA
NH 1	7	5/4/20	NEG	27151	29.588	NA	NA
NH 1	7	5/4/20	POS	27152	24.77	35.536	31.943
NH 1	7	5/4/20	NEG	27153	26.952	NA	NA
NH 1	7	5/4/20	NEG	27154	26.512	NA	NA
NH 1	7	5/4/20	NEG	27155	31.595	NA	NA
NH 1	7	5/4/20	NEG	27156	25.642	NA	NA
NH 1	7	5/4/20	NEG	27158	28.646	NA	NA
NH 1	7	5/4/20	POS	27159	31.301	32.142	31.924
NH 1	7	5/4/20	NEG	27160	28.996	NA	NA
NH 1	7	5/4/20	INCONCLUSIVE	27161	27.198	35.802	NA
NH 1	7	5/4/20	INVALID	27162	NA	NA	NA
NH 1	7	5/4/20	NEG	27163	26.82	NA	NA
NH 1	7	5/4/20	NEG	27164	27.591	NA	NA
NH 1	7	5/4/20	POS	27165	26.426	34.233	32.461
NH 1	7	5/4/20	NEG	27166	28.277	NA	NA
NH 1	7	5/4/20	POS	27167	24.348	32.618	31.924
NH 1	7	5/4/20	NEG	27168	27.169	NA	NA
NH 1	7	5/4/20	NEG	27169	32.752	NA	NA
NH 1	7	5/4/20	NEG	27170	29.462	NA	NA
NH 1	7	5/4/20	NEG	27171	27.882	NA	NA
NH 1	7	5/4/20	NEG	27172	26.827	NA	NA
NH 1	7	5/4/20	NEG	27174	28.59	NA	NA
NH 1	7	5/4/20	POS	27175	27.981	35.13	33.012
NH 1	7	5/4/20	NEG	27176	29.077	NA	NA
NH 1	7	5/4/20	NEG	27177	25.453	NA	NA
NH 1	7	5/4/20	POS	27178	27.791	28.523	26.849
NH 1	7	5/4/20	NEG	27179	25.594	NA	NA
NH 1	7	5/4/20	NEG	27180	26.637	NA	NA
NH 1	7	5/4/20	NEG	27181	28.697	NA	NA
NH 1	7	5/4/20	POS	27182	25.92	34.707	31.916
NH 1	7	5/4/20	NEG	27183	26.264	NA	NA
NH 1	7	5/4/20	NEG	27184	27.974	NA	NA
NH 1	7	5/4/20	NEG	27185	28.764	NA	NA
NH 1	7	5/4/20	NEG	27186	27.959	NA	NA
NH 1	7	5/4/20	NEG	27187	27.763	NA	NA
NH 1	7	5/4/20	NEG	27188	30.684	NA	NA
NH 1	7	5/4/20	NEG	27189	26.628	NA	NA
NH 1	7	5/4/20	NEG	27191	29.282	NA	NA
NH 1	7	5/4/20	NEG	27192	26.879	NA	NA
NH 1	7	5/4/20	NEG	27194	24.884	NA	NA
NH 1	7	5/4/20	NEG	27195	28.908	NA	NA
NH 1	7	5/4/20	NEG	27197	25.729	NA	NA
NH 1	7	5/4/20	NEG	27198	33.507	NA	NA
NH 1	7	5/4/20	NEG	27199	29.652	NA	NA
NH 1	7	5/4/20	NEG	27200	25.878	NA	NA
NH 1	7	5/4/20	NEG	27201	30.171	NA	NA
NH 1	7	5/4/20	POS	27202	28.499	36.327	33.93
NH 1	7	5/4/20	NEG	27204	29.691	NA	NA
NH 1	7	5/4/20	POS	27205	24.937	33.82	32.311
NH 1	7	5/4/20	NEG	27206	30.335	NA	NA
NH 1	7	5/4/20	NEG	27207	24.668	NA	NA
NH 1	7	5/4/20	NEG	27208	25.457	NA	NA
NH 1	7	5/4/20	POS	27209	23.539	18.078	17.698
NH 1	7	5/4/20	NEG	27210	27.576	NA	NA
NH 1	7	5/4/20	NEG	27211	26.968	NA	NA
NH 1	7	5/4/20	NEG	27212	22.556	NA	NA
NH 2	3	4/11/20	NEG	24826	28.461	NA	NA
NH 2	3	4/11/20	NEG	24846	26.487	NA	NA
NH 2	3	4/11/20	NEG	24849	28.697	NA	NA
NH 2	3	4/11/20	NEG	24862	29.606	NA	NA
NH 2	3	4/11/20	NEG	24941	29.676	NA	NA
NH 2	3	4/11/20	NEG	24943	28.631	NA	NA
NH 2	3	4/11/20	NEG	24953	26.62	NA	NA
NH 2	3	4/10/20	NEG	24959	28.305	NA	NA
NH 2	3	4/9/20	NEG	25058	28.509	NA	NA
NH 2	3	4/9/20	NEG	25059	29.768	NA	NA
NH 2	3	4/9/20	NEG	25060	31.257	NA	NA
NH 2	3	4/9/20	NEG	25061	29.209	NA	NA
NH 2	3	4/9/20	NEG	25062	31.726	NA	NA
NH 2	3	4/9/20	NEG	25063	31.67	NA	NA
NH 2	3	4/9/20	NEG	25064	31.263	NA	NA
NH 2	3	4/9/20	NEG	25065	29.614	NA	NA
NH 2	3	4/9/20	NEG	25066	30.549	NA	NA
NH 2	3	4/9/20	NEG	25067	28.4	NA	NA
NH 2	3	4/9/20	NEG	25068	27.919	NA	NA
NH 2	3	4/9/20	NEG	25069	29.883	NA	NA
NH 2	3	4/9/20	NEG	25070	27.471	NA	NA
NH 2	3	4/9/20	NEG	25071	27.821	NA	NA
NH 2	3	4/9/20	POS	25072	31.354	24.859	23.509
NH 2	3	4/9/20	POS	25073	28.239	26.411	25.597
NH 2	3	4/9/20	NEG	25074	32.421	NA	NA
NH 2	3	4/9/20	NEG	25075	27.3	NA	NA
NH 2	3	4/9/20	POS	25076	31.216	24.545	23.758
NH 2	3	4/9/20	POS	25077	28.491	32.129	30.926
NH 2	3	4/9/20	NEG	25078	31.104	NA	NA
NH 2	3	4/9/20	NEG	25079	30.879	NA	NA
NH 2	3	4/9/20	NEG	25080	25.746	NA	NA
NH 2	3	4/9/20	NEG	25081	32.552	NA	NA
NH 2	3	4/9/20	NEG	25082	29.059	NA	NA
NH 2	3	4/9/20	NEG	25083	25.073	NA	NA
NH 2	3	4/9/20	NEG	25084	30.01	NA	NA
NH 2	3	4/9/20	NEG	25085	33.023	NA	NA
NH 2	3	4/9/20	POS	25086	30.311	24.845	25.024
NH 2	3	4/9/20	NEG	25257	28.478	NA	NA
NH 2	3	4/9/20	NEG	25258	29.425	NA	NA
NH 2	3	4/9/20	NEG	25259	29.978	NA	NA
NH 2	3	4/9/20	NEG	25260	31.03	NA	NA
NH 2	3	4/6/20	NEG	25261	28.401	NA	NA
NH 2	3	4/9/20	NEG	25262	24.523	NA	NA
NH 2	3	4/9/20	POS	25263	26.091	16.598	17.558
NH 2	3	4/9/20	NEG	25264	28.669	NA	NA
NH 2	3	4/9/20	POS	25265	23.357	32.815	31.909
NH 2	3	4/9/20	POS	25266	27.458	22.057	21.958
NH 2	3	4/9/20	NEG	25267	29.298	NA	NA
NH 2	3	4/9/20	NEG	25268	26.026	NA	NA
NH 2	3	4/9/20	POS	25269	31.772	25.283	25.781
NH 2	3	4/9/20	NEG	25270	28.644	NA	NA
NH 2	3	4/9/20	NEG	25271	28.708	NA	NA
NH 2	3	4/9/20	NEG	25272	33.04	NA	NA
NH 2	3	4/9/20	NEG	25273	23.984	NA	NA
NH 2	3	4/9/20	NEG	25274	26.33	NA	NA
NH 2	3	4/9/20	POS	25275	27.571	33.446	34.665
NH 2	3	4/9/20	NEG	25276	29.96	NA	NA
NH 2	3	4/9/20	NEG	25277	28.854	NA	NA
NH 2	3	4/9/20	NEG	25278	30.387	NA	NA
NH 2	3	4/9/20	NEG	25279	27.707	NA	NA
NH 2	3	4/9/20	POS	25280	23.466	31.665	30.199
NH 2	3	4/9/20	NEG	25281	29.837	NA	NA
NH 2	3	4/9/20	NEG	25282	24.972	NA	NA
NH 2	3	4/9/20	POS	25283	23.681	36.149	33.022
NH 2	3	4/9/20	NEG	25284	30.32	NA	NA
NH 2	3	4/9/20	POS	25285	25.376	26.123	25.311
NH 2	3	4/9/20	NEG	25286	27.756	NA	NA
NH 2	3	4/9/20	NEG	25287	25.567	NA	NA
NH 2	3	4/9/20	NEG	25288	26.656	NA	NA
NH 2	3	4/9/20	NEG	25289	28.471	NA	NA
NH 2	3	4/9/20	POS	25290	26.498	22.366	22.876
NH 2	3	4/9/20	POS	25291	28.847	17.548	17.955
NH 2	3	4/9/20	NEG	25292	27.792	NA	NA
NH 2	3	4/9/20	NEG	25293	28.307	NA	NA
NH 2	3	4/9/20	NEG	25294	30.551	NA	NA
NH 2	3	4/9/20	POS	25295	26.365	17.656	17.763
NH 2	3	4/9/20	NEG	25296	26.154	NA	NA
NH 2	3	4/9/20	POS	25297	23.478	30.35	29.955
NH 2	3	4/9/20	POS	25298	25.104	20.571	20.959
NH 2	3	4/9/20	POS	25299	27.352	17.352	17.54
NH 2	3	4/9/20	NEG	25300	28.571	NA	NA
NH 2	3	4/9/20	NEG	25301	28.016	NA	NA
NH 2	3	4/9/20	NEG	25302	31.394	NA	NA
NH 2	3	4/9/20	NEG	25303	26.753	NA	NA
NH 2	3	4/9/20	NEG	25304	28.165	NA	NA
NH 2	3	4/9/20	NEG	25305	27.656	NA	NA
NH 2	3	4/9/20	POS	25306	25.862	29.844	27.71
NH 2	3	4/9/20	NEG	25307	29.141	NA	NA
NH 2	3	4/9/20	NEG	25308	29.006	NA	NA
NH 2	3	4/9/20	NEG	25309	29.507	NA	NA
NH 2	3	4/9/20	POS	25310	29.168	18.358	19.146
NH 2	3	4/9/20	POS	25311	28.665	33.331	31.511
NH 2	3	4/9/20	NEG	25312	28.725	NA	NA
NH 2	3	4/9/20	NEG	25313	29.295	NA	NA
NH 2	3	4/9/20	POS	25314	28.014	28.028	27.494
NH 2	3	4/9/20	POS	25315	21.079	20.638	20.376
NH 2	3	4/9/20	NEG	25316	27.474	NA	NA
NH 2	3	4/9/20	NEG	25317	31.243	NA	NA
NH 2	3	4/9/20	NEG	25318	27.55	NA	NA
NH 2	3	4/9/20	POS	25319	29.206	31.474	30.436
NH 2	3	4/9/20	NEG	25320	29.492	NA	NA
NH 2	3	4/9/20	POS	25321	27.622	21.524	21.623
NH 2	3	4/9/20	NEG	25322	27.604	NA	NA
NH 2	3	4/9/20	NEG	25323	25.56	NA	NA
NH 2	3	4/9/20	NEG	25324	27.15	NA	NA
NH 2	3	4/9/20	NEG	25325	28.268	NA	NA
NH 2	3	4/9/20	NEG	25326	27.448	NA	NA
NH 2	3	4/9/20	POS	25327	25.819	18.835	19.253
NH 2	3	4/9/20	NEG	25328	28.779	NA	NA
NH 2	3	4/9/20	POS	25329	27.882	36.059	33.817
NH 2	3	4/9/20	NEG	25330	26.779	NA	NA
NH 2	3	4/9/20	POS	25331	23.746	20.753	20.627
NH 2	3	4/9/20	POS	25332	25.711	32.297	30.749
NH 2	3	4/9/20	NEG	25333	28.217	NA	NA
NH 2	3	4/9/20	NEG	25334	30.299	NA	NA
NH 2	3	4/9/20	NEG	25335	32.273	NA	NA
NH 2	3	4/9/20	NEG	25336	23.768	NA	NA
NH 2	3	4/9/20	NEG	25337	27.948	NA	NA
NH 2	3	4/9/20	NEG	25338	29.597	NA	NA
NH 2	3	4/9/20	NEG	25339	32.35	NA	NA
NH 2	3	4/9/20	NEG	25340	30.335	NA	NA
NH 2	3	4/9/20	NEG	25341	28.303	NA	NA
NH 2	3	4/9/20	NEG	25342	28.629	NA	NA
NH 2	3	4/9/20	NEG	25343	30.692	NA	NA
NH 2	3	4/9/20	NEG	25344	27.785	NA	NA
NH 2	3	4/9/20	NEG	25345	29.465	NA	NA
NH 2	3	4/9/20	NEG	25346	28.232	NA	NA
NH 2	3	4/9/20	POS	25347	25.899	22.403	21.491
NH 2	4	4/17/20	NEG	24001	25.932	NA	NA
NH 2	4	4/17/20	POS	24016	25.789	34.256	33.347
NH 2	4	4/17/20	NEG	24020	26.123	NA	NA
NH 2	4	4/17/20	NEG	24021	26.262	NA	NA
NH 2	4	4/17/20	INCONCLUSIVE	24024	28.877	35.706	NA
NH 2	4	4/17/20	NEG	24030	24.382	NA	NA
NH 2	4	4/17/20	NEG	24031	25.57	NA	NA
NH 2	4	4/17/20	NEG	24032	27.893	NA	NA
NH 2	4	4/17/20	NEG	24033	30.791	NA	NA
NH 2	4	4/17/20	NEG	24034	23.987	NA	NA
NH 2	4	4/17/20	NEG	24035	25.528	NA	NA
NH 2	4	4/17/20	POS	24037	21.938	30.252	28.53
NH 2	4	4/17/20	NEG	24039	25.983	NA	NA
NH 2	4	4/17/20	POS	24040	23.843	19.259	18.711
NH 2	4	4/17/20	NEG	24041	27.929	NA	NA
NH 2	4	4/17/20	POS	24042	24.87	25.266	25.006
NH 2	4	4/17/20	NEG	24044	26.962	NA	NA
NH 2	4	4/17/20	POS	24045	23.324	31.16	29.871
NH 2	4	4/17/20	NEG	24049	26.502	NA	NA
NH 2	4	4/17/20	NEG	24050	25.965	NA	NA
NH 2	4	4/17/20	POS	24052	24.92	33.076	31.331
NH 2	4	4/17/20	NEG	24054	26.594	NA	NA
NH 2	4	4/17/20	NEG	24055	28.057	NA	NA
NH 2	4	4/17/20	NEG	24057	28.813	NA	NA
NH 2	4	4/18/20	POS	24140	29.326	20.375	19.32
NH 2	4	4/18/20	POS	24145	28.194	31.353	29.642
NH 2	4	4/14/20	NEG	24161	25.646	NA	NA
NH 2	4	4/14/20	NEG	24215	24.905	NA	NA
NH 2	4	4/14/20	INCONCLUSIVE	24221	26.897	37.646	NA
NH 2	4	4/16/20	NEG	24232	25.712	NA	NA
NH 2	4	4/16/20	NEG	24244	27.737	NA	NA
NH 2	4	4/16/20	NEG	24245	25.701	NA	NA
NH 2	4	4/16/20	NEG	24247	30.243	NA	NA
NH 2	4	4/18/20	POS	24267	31.803	30.596	29.941
NH 2	4	4/18/20	NEG	24273	30.174	NA	NA
NH 2	4	4/17/20	NEG	24284	29.677	NA	NA
NH 2	4	4/17/20	NEG	24285	31.639	NA	NA
NH 2	4	4/17/20	POS	24287	25.197	25.937	25.096
NH 2	4	4/17/20	POS	24296	26.796	18.231	18.244
NH 2	4	4/17/20	NEG	24297	28.896	NA	NA
NH 2	4	4/17/20	POS	24299	26.361	36.018	33.824
NH 2	4	4/17/20	POS	24300	24.822	29.373	27.41
NH 2	4	4/17/20	POS	24301	27.324	35.656	34.542
NH 2	4	4/17/20	NEG	24302	27.358	NA	NA
NH 2	4	4/17/20	POS	24303	23.363	24.199	22.922
NH 2	4	4/17/20	NEG	24304	25.948	NA	NA
NH 2	4	4/17/20	POS	24305	25.851	35.49	32.718
NH 2	4	4/17/20	POS	24306	24.742	33.878	31.509
NH 2	4	4/17/20	NEG	24307	25.714	NA	NA
NH 2	4	4/17/20	NEG	24308	24.974	NA	NA
NH 2	4	4/17/20	NEG	24309	26.118	NA	NA
NH 2	4	4/17/20	NEG	24310	27.203	NA	NA
NH 2	4	4/17/20	POS	24311	25.791	33.509	33.562
NH 2	4	4/17/20	NEG	24312	25.979	NA	NA
NH 2	4	4/17/20	NEG	24313	24.567	NA	NA
NH 2	4	4/17/20	NEG	24314	27.686	NA	NA
NH 2	4	4/17/20	NEG	24315	26.873	NA	NA
NH 2	4	4/17/20	NEG	24316	31.397	NA	NA
NH 2	4	4/17/20	NEG	24317	24.363	NA	NA
NH 2	4	4/17/20	NEG	24319	25.785	NA	NA
NH 2	4	4/17/20	NEG	24321	25.773	NA	NA
NH 2	4	4/17/20	POS	24322	21.687	32.432	29.938
NH 2	4	4/17/20	POS	24323	25.577	28.912	27.974
NH 2	4	4/17/20	NEG	24324	30.198	NA	NA
NH 2	4	4/18/20	NEG	24351	31.485	NA	NA
NH 2	4	4/17/20	NEG	24353	26.43	NA	NA
NH 2	4	4/17/20	NEG	24358	23.637	NA	NA
NH 2	4	4/17/20	NEG	24361	27.463	NA	NA
NH 2	4	4/17/20	NEG	24371	24.199	NA	NA
NH 2	4	4/17/20	NEG	24375	29.355	NA	NA
NH 2	4	4/17/20	NEG	24382	28.577	NA	NA
NH 2	4	4/17/20	NEG	24384	28.476	NA	NA
NH 2	4	4/17/20	NEG	24386	24.733	NA	NA
NH 2	4	4/16/20	NEG	24416	28.913	NA	NA
NH 2	4	4/16/20	NEG	24437	29.562	NA	NA
NH 2	4	4/17/20	NEG	24462	27.042	NA	NA
NH 2	4	4/17/20	NEG	24479	25.924	NA	NA
NH 2	4	4/17/20	NEG	25934	27.227	NA	NA
NH 2	4	4/17/20	NEG	25935	24.349	NA	NA
NH 2	4	4/17/20	NEG	25936	27.181	NA	NA
NH 2	4	4/17/20	NEG	25937	23.643	NA	NA
NH 2	4	4/17/20	NEG	25939	25.18	NA	NA
NH 2	4	4/17/20	POS	25940	27.268	32.018	31.223
NH 2	4	4/17/20	NEG	25941	25.86	NA	NA
NH 2	4	4/17/20	NEG	25942	25.976	NA	NA
NH 2	4	4/17/20	NEG	25946	24.843	NA	NA
NH 2	4	4/17/20	NEG	25948	28.77	NA	NA
NH 2	4	4/17/20	POS	25950	25.756	34.29	32.859
NH 2	4	4/17/20	NEG	25951	24.636	NA	NA
NH 2	4	4/17/20	NEG	25952	25.389	NA	NA
NH 2	4	4/17/20	POS	25953	24.809	34.925	34.729
NH 2	4	4/17/20	NEG	25954	28.002	NA	NA
NH 2	4	4/17/20	NEG	25955	30.354	NA	NA
NH 2	4	4/17/20	NEG	25956	25.769	NA	NA
NH 2	4	4/17/20	NEG	25960	25.996	NA	NA
NH 2	4	4/16/20	NEG	25964	29.018	NA	NA
NH 2	4	4/16/20	NEG	25996	22.586	NA	NA
NH 2	4	4/16/20	POS	25997	28.872	31.896	30.624
NH 2	4	4/16/20	NEG	26002	28.512	NA	NA
NH 2	4	4/16/20	NEG	26003	28.835	NA	NA
NH 2	4	4/16/20	NEG	26005	32.774	NA	NA
NH 2	4	4/18/20	NEG	26008	35.586	NA	NA
NH 2	4	4/18/20	NEG	26011	29.63	NA	NA
NH 2	4	4/18/20	NEG	26014	25.888	NA	NA
NH 2	4	4/18/20	NEG	26017	31.068	NA	NA
NH 2	4	4/18/20	NEG	26036	32.087	NA	NA
NH 2	4	4/18/20	NEG	26039	31.016	NA	NA
NH 2	4	4/17/20	NEG	26047	26.722	NA	NA
NH 2	4	4/17/20	NEG	26048	29.442	NA	NA
NH 2	4	4/18/20	NEG	26135	32.39	NA	NA
NH 2	4	4/17/20	POS	26150	26.124	29.723	28.534
NH 2	4	4/16/20	NEG	26159	29.43	NA	NA
NH 2	4	4/16/20	NEG	26161	30.679	NA	NA
NH 2	4	4/16/20	NEG	26163	29.959	NA	NA
NH 2	4	4/16/20	NEG	26181	30.665	NA	NA
NH 2	4	4/16/20	POS	26212	26.842	17.739	17.389
NH 2	4	4/16/20	NEG	26213	28.873	NA	NA
NH 2	4	4/16/20	POS	26228	26.237	34.55	33.443
NH 2	4	4/16/20	NEG	26233	31.511	NA	NA
NH 2	4	4/16/20	NEG	26237	32.484	NA	NA
NH 2	4	4/16/20	NEG	26241	26.063	NA	NA
NH 2	4	4/16/20	NEG	26255	29.606	NA	NA
NH 2	4	4/16/20	POS	26257	29.711	35.772	33.452
NH 2	4	4/16/20	NEG	26266	27.997	NA	NA
NH 2	4	4/16/20	NEG	26335	27.828	NA	NA
NH 2	4	4/16/20	NEG	26338	31.979	NA	NA
NH 2	4	4/16/20	NEG	26342	27.905	NA	NA
NH 2	4	4/16/20	NEG	26350	32.044	NA	NA
NH 2	4	4/16/20	NEG	26371	31.357	NA	NA
NH 2	4	4/16/20	NEG	26372	32.349	NA	NA
NH 2	4	4/16/20	NEG	26374	32.094	NA	NA
NH 2	7	5/4/20	NEG	25905	22.293	NA	NA
NH 2	7	5/4/20	NEG	25910	23.245	NA	NA
NH 2	7	5/4/20	NEG	25913	28.442	NA	NA
NH 2	7	5/4/20	NEG	25915	28.807	NA	NA
NH 2	7	5/4/20	NEG	25917	28.392	NA	NA
NH 2	7	5/4/20	NEG	25918	29.336	NA	NA
NH 2	7	5/4/20	NEG	25920	25.579	NA	NA
NH 2	7	5/4/20	NEG	25926	23.459	NA	NA
NH 2	7	5/4/20	NEG	25929	24.335	NA	NA
NH 2	7	5/4/20	POS	25932	24.759	33.19	32.393
NH 2	7	5/5/20	NEG	26657	27.439	NA	NA
NH 2	7	5/5/20	NEG	26662	29.301	NA	NA
NH 2	7	5/5/20	NEG	26671	25.147	NA	NA
NH 2	7	5/5/20	NEG	26677	32.897	NA	NA
NH 2	7	5/5/20	NEG	26698	30.743	NA	NA
NH 2	7	5/4/20	NEG	26724	28.262	NA	NA
NH 2	7	5/4/20	NEG	26725	30.344	NA	NA
NH 2	7	5/4/20	NEG	26726	27.325	NA	NA
NH 2	7	5/4/20	NEG	26727	29.292	NA	NA
NH 2	7	5/4/20	NEG	26728	32.675	NA	NA
NH 2	7	5/4/20	NEG	26729	27.658	NA	NA
NH 2	7	5/4/20	NEG	26730	30.523	NA	NA
NH 2	7	5/4/20	NEG	26731	29.535	NA	NA
NH 2	7	5/4/20	NEG	26732	28.889	NA	NA
NH 2	7	5/4/20	NEG	26733	29.929	NA	NA
NH 2	7	5/4/20	NEG	26734	31.299	NA	NA
NH 2	7	5/4/20	NEG	26735	27.994	NA	NA
NH 2	7	5/4/20	NEG	26736	26.687	NA	NA
NH 2	7	5/4/20	NEG	26737	30.608	NA	NA
NH 2	7	5/4/20	INCONCLUSIVE	26738	29.384	35.953	NA
NH 2	7	5/4/20	NEG	26739	24.214	NA	NA
NH 2	7	5/4/20	NEG	26740	29.452	NA	NA
NH 2	7	5/4/20	NEG	26741	28.512	NA	NA
NH 2	7	5/4/20	NEG	26742	30.693	NA	NA
NH 2	7	5/4/20	NEG	26743	28.194	NA	NA
NH 2	7	5/4/20	NEG	26744	30.312	NA	NA
NH 2	7	5/4/20	NEG	26745	29.73	NA	NA
NH 2	7	5/4/20	NEG	26746	29.361	NA	NA
NH 2	7	5/4/20	NEG	26747	28.457	NA	NA
NH 2	7	5/4/20	NEG	26748	28.37	NA	NA
NH 2	7	5/4/20	NEG	26749	29.596	NA	NA
NH 2	7	5/4/20	NEG	26750	23.675	NA	NA
NH 2	7	5/4/20	INCONCLUSIVE	26751	29.447	NA	34.119
NH 2	7	5/4/20	NEG	26752	32.415	NA	NA
NH 2	7	5/4/20	NEG	26753	29.6	NA	NA
NH 2	7	5/4/20	NEG	26754	29.337	NA	NA
NH 2	7	5/4/20	NEG	26755	23.702	NA	NA
NH 2	7	5/4/20	NEG	26756	30.065	NA	NA
NH 2	7	5/4/20	POS	26757	29.441	36.887	31.806
NH 2	7	5/4/20	NEG	26758	28.864	NA	NA
NH 2	7	5/4/20	NEG	26759	30.756	NA	NA
NH 2	7	5/4/20	POS	26760	27.985	30.695	30.304
NH 2	7	5/4/20	NEG	26761	34.735	NA	NA
NH 2	7	5/4/20	NEG	26762	25.715	NA	NA
NH 2	7	5/4/20	NEG	26763	32.283	NA	NA
NH 2	7	5/4/20	NEG	26764	30.681	NA	NA
NH 2	7	5/4/20	NEG	26765	30.43	NA	NA
NH 2	7	5/4/20	NEG	26766	29.338	NA	NA
NH 2	7	5/4/20	NEG	26767	27.657	NA	NA
NH 2	7	5/4/20	NEG	26768	29.467	NA	NA
NH 2	7	5/4/20	NEG	26769	30.069	NA	NA
NH 2	7	5/4/20	NEG	26770	31.917	NA	NA
NH 2	7	5/4/20	NEG	26771	27.225	NA	NA
NH 2	7	5/4/20	NEG	26772	27.904	NA	NA
NH 2	7	5/4/20	POS	26773	23.062	36.758	33.309
NH 2	7	5/4/20	NEG	26774	32.846	NA	NA
NH 2	7	5/4/20	NEG	26775	29.938	NA	NA
NH 2	7	5/4/20	NEG	26776	28.777	NA	NA
NH 2	7	5/4/20	NEG	26777	27.799	NA	NA
NH 2	7	5/4/20	NEG	26778	27.846	NA	NA
NH 2	7	5/4/20	NEG	26779	28.628	NA	NA
NH 2	7	5/4/20	NEG	26780	32.454	NA	NA
NH 2	7	5/4/20	POS	26781	28.517	34.938	33.971
NH 2	7	5/4/20	NEG	26782	28.35	NA	NA
NH 2	7	5/4/20	NEG	26783	31.443	NA	NA
NH 2	7	5/4/20	NEG	26784	25.145	NA	NA
NH 2	7	5/4/20	NEG	26785	32.746	NA	NA
NH 2	7	5/4/20	NEG	26786	30.59	NA	NA
NH 2	7	5/4/20	NEG	26787	31.641	NA	NA
NH 2	7	5/4/20	NEG	26788	29.272	NA	NA
NH 2	7	5/4/20	NEG	26789	28.61	NA	NA
NH 2	7	5/4/20	NEG	26790	30.555	NA	NA
NH 2	7	5/4/20	NEG	26791	29.338	NA	NA
NH 2	7	5/4/20	NEG	26792	23.332	NA	NA
NH 2	7	5/4/20	NEG	26793	28.27	NA	NA
NH 2	7	5/4/20	NEG	26794	28.725	NA	NA
NH 2	7	5/4/20	NEG	26795	26.43	NA	NA
NH 2	7	5/4/20	POS	26796	27.526	33.524	32.821
NH 2	7	5/4/20	NEG	26797	30.466	NA	NA
NH 2	7	5/4/20	NEG	26798	28.888	NA	NA
NH 2	7	5/4/20	NEG	26799	28.315	NA	NA
NH 2	7	5/4/20	NEG	26800	28.723	NA	NA
NH 2	7	5/4/20	NEG	26801	30.223	NA	NA
NH 2	7	5/4/20	NEG	26802	28.367	NA	NA
NH 2	7	5/4/20	NEG	26803	30.409	NA	NA
NH 2	7	5/4/20	NEG	26804	29.22	NA	NA
NH 2	7	5/4/20	NEG	26805	32.425	NA	NA
NH 2	7	5/4/20	INVALID	26806	NA	NA	NA
NH 2	7	5/4/20	NEG	26807	31.281	NA	NA
NH 2	7	5/4/20	NEG	26808	27.634	NA	NA
NH 2	7	5/4/20	NEG	26809	29.954	NA	NA
NH 2	7	5/4/20	NEG	26810	27.704	NA	NA
NH 2	7	5/4/20	NEG	26811	28.918	NA	NA
NH 2	7	5/4/20	NEG	26812	30.825	NA	NA
NH 2	7	5/4/20	NEG	26813	31.591	NA	NA
NH 2	7	5/4/20	NEG	26814	31.287	NA	NA
NH 2	7	5/4/20	NEG	26815	32.833	NA	NA
NH 2	7	5/4/20	NEG	26816	26.489	NA	NA
NH 2	7	5/4/20	NEG	26817	29.998	NA	NA
NH 2	7	5/4/20	NEG	26818	29.484	NA	NA
NH 2	7	5/4/20	NEG	26819	28.472	NA	NA
NH 2	7	5/4/20	NEG	26820	30.752	NA	NA
NH 2	7	5/4/20	NEG	26821	29.666	NA	NA
NH 2	7	5/4/20	NEG	26868	30.367	NA	NA
NH 2	7	5/4/20	NEG	26874	30.327	NA	NA
NH 2	7	5/4/20	NEG	26877	33.638	NA	NA
NH 2	7	5/4/20	NEG	26892	28.763	NA	NA
NH 3	3	4/10/20	NEG	24662	27.014	NA	NA
NH 3	3	4/10/20	NEG	24663	26.782	NA	NA
NH 3	3	4/10/20	NEG	24664	28.17	NA	NA
NH 3	3	4/10/20	NEG	24665	28.414	NA	NA
NH 3	3	4/10/20	NEG	24666	26.48	NA	NA
NH 3	3	4/10/20	NEG	24667	25.842	NA	NA
NH 3	3	4/10/20	NEG	24668	28.817	NA	NA
NH 3	3	4/10/20	NEG	24669	27.709	NA	NA
NH 3	3	4/10/20	NEG	24670	29.217	NA	NA
NH 3	3	4/10/20	NEG	24671	29.551	NA	NA
NH 3	3	4/10/20	NEG	24672	27.878	NA	NA
NH 3	3	4/10/20	NEG	24673	28.847	NA	NA
NH 3	3	4/10/20	NEG	24674	28.886	NA	NA
NH 3	3	4/10/20	NEG	24675	27.504	NA	NA
NH 3	3	4/10/20	NEG	24676	28.062	NA	NA
NH 3	3	4/10/20	NEG	24677	29.391	NA	NA
NH 3	3	4/10/20	NEG	24678	27.716	NA	NA
NH 3	3	4/10/20	NEG	24680	26.372	NA	NA
NH 3	3	4/10/20	NEG	24681	30.481	NA	NA
NH 3	3	4/10/20	NEG	24682	26.253	NA	NA
NH 3	3	4/10/20	NEG	24683	28.609	NA	NA
NH 3	3	4/10/20	NEG	24684	26.937	NA	NA
NH 3	3	4/10/20	NEG	24685	25.894	NA	NA
NH 3	3	4/10/20	NEG	24686	25.452	NA	NA
NH 3	3	4/10/20	NEG	24688	29.887	NA	NA
NH 3	3	4/10/20	NEG	24689	27.881	NA	NA
NH 3	3	4/10/20	NEG	24690	29.857	NA	NA
NH 3	3	4/10/20	NEG	24691	26.91	NA	NA
NH 3	3	4/10/20	NEG	24692	28.831	NA	NA
NH 3	3	4/10/20	NEG	24693	25.832	NA	NA
NH 3	3	4/10/20	NEG	24694	26.999	NA	NA
NH 3	3	4/10/20	NEG	24695	30.184	NA	NA
NH 3	3	4/10/20	NEG	24696	27.25	NA	NA
NH 3	3	4/10/20	NEG	24697	23.525	NA	NA
NH 3	3	4/10/20	NEG	24698	30.294	NA	NA
NH 3	3	4/10/20	NEG	24699	29.622	NA	NA
NH 3	3	4/10/20	NEG	24700	27.519	NA	NA
NH 3	3	4/10/20	NEG	24701	30.638	NA	NA
NH 3	3	4/10/20	NEG	24703	32.993	NA	NA
NH 3	3	4/10/20	NEG	24704	29.372	NA	NA
NH 3	3	4/10/20	NEG	24707	29.102	NA	NA
NH 3	3	4/10/20	NEG	24777	25.917	NA	NA
NH 3	3	4/10/20	NEG	24779	27.322	NA	NA
NH 3	3	4/10/20	NEG	24780	29.116	NA	NA
NH 3	3	4/10/20	NEG	24781	25.837	NA	NA
NH 3	3	4/10/20	NEG	24782	26.495	NA	NA
NH 3	3	4/10/20	NEG	24783	24.684	NA	NA
NH 3	3	4/10/20	NEG	24786	26.838	NA	NA
NH 3	3	4/10/20	NEG	24787	26.59	NA	NA
NH 3	3	4/10/20	NEG	24788	28.025	NA	NA
NH 3	3	4/10/20	NEG	24791	25.04	NA	NA
NH 3	3	4/10/20	NEG	24794	25.262	NA	NA
NH 3	3	4/10/20	NEG	24796	25.485	NA	NA
NH 3	3	4/10/20	NEG	24798	26.448	NA	NA
NH 3	3	4/10/20	NEG	24821	26.865	NA	NA
NH 3	3	4/11/20	NEG	24824	26.01	NA	NA
NH 3	3	4/11/20	NEG	24828	24.89	NA	NA
NH 3	3	4/11/20	NEG	24833	30.577	NA	NA
NH 3	3	4/11/20	NEG	24839	27.658	NA	NA
NH 3	3	4/11/20	NEG	24840	22.461	NA	NA
NH 3	3	4/11/20	NEG	24842	23.334	NA	NA
NH 3	3	4/11/20	NEG	24853	28.138	NA	NA
NH 3	3	4/11/20	NEG	24860	27.876	NA	NA
NH 3	3	4/11/20	NEG	24861	25.515	NA	NA
NH 3	3	4/11/20	NEG	24864	24.849	NA	NA
NH 3	3	4/10/20	NEG	24866	25.898	NA	NA
NH 3	3	4/10/20	NEG	24867	26.2	NA	NA
NH 3	3	4/10/20	NEG	24868	27.26	NA	NA
NH 3	3	4/10/20	NEG	24870	28.743	NA	NA
NH 3	3	4/10/20	NEG	24871	27.917	NA	NA
NH 3	3	4/10/20	NEG	24872	28.499	NA	NA
NH 3	3	4/10/20	NEG	24873	24.954	NA	NA
NH 3	3	4/10/20	NEG	24875	28.157	NA	NA
NH 3	3	4/10/20	NEG	24876	21.768	NA	NA
NH 3	3	4/10/20	NEG	24878	27.245	NA	NA
NH 3	3	4/10/20	NEG	24879	27.417	NA	NA
NH 3	3	4/10/20	NEG	24880	27.859	NA	NA
NH 3	3	4/10/20	NEG	24884	23.803	NA	NA
NH 3	3	4/10/20	NEG	24887	27.275	NA	NA
NH 3	3	4/10/20	NEG	24890	26.591	NA	NA
NH 3	3	4/10/20	NEG	24891	23.605	NA	NA
NH 3	3	4/10/20	NEG	24893	28.565	NA	NA
NH 3	3	4/10/20	NEG	24894	26.47	NA	NA
NH 3	3	4/10/20	NEG	24898	27.612	NA	NA
NH 3	3	4/10/20	NEG	24899	27.302	NA	NA
NH 3	3	4/10/20	NEG	24900	27.867	NA	NA
NH 3	3	4/10/20	NEG	24901	28.642	NA	NA
NH 3	3	4/10/20	NEG	24903	23.688	NA	NA
NH 3	3	4/10/20	NEG	24904	26.302	NA	NA
NH 3	3	4/10/20	NEG	24907	28.519	NA	NA
NH 3	3	4/10/20	NEG	24908	27.688	NA	NA
NH 3	3	4/10/20	NEG	24909	24.444	NA	NA
NH 3	3	4/10/20	NEG	24910	28.772	NA	NA
NH 3	3	4/10/20	NEG	24911	24.439	NA	NA
NH 3	3	4/10/20	NEG	24912	26.086	NA	NA
NH 3	3	4/10/20	NEG	24913	24.885	NA	NA
NH 3	3	4/11/20	NEG	24915	29.953	NA	NA
NH 3	3	4/11/20	NEG	24922	28.219	NA	NA
NH 3	3	4/11/20	NEG	24925	31.599	NA	NA
NH 3	3	4/11/20	POS	24927	32.395	20.023	19.832
NH 3	3	4/11/20	NEG	24928	32.363	NA	NA
NH 3	3	4/11/20	NEG	24929	27.853	NA	NA
NH 3	3	4/11/20	POS	24931	28.397	31.355	30.758
NH 3	3	4/11/20	NEG	24935	29.305	NA	NA
NH 3	3	4/11/20	NEG	24938	28.981	NA	NA
NH 3	3	4/11/20	NEG	24939	29.802	NA	NA
NH 3	3	4/11/20	NEG	24945	27.686	NA	NA
NH 3	3	4/11/20	NEG	24949	28.802	NA	NA
NH 3	3	4/11/20	NEG	24950	31.219	NA	NA
NH 3	3	4/11/20	NEG	24958	28.982	NA	NA
NH 3	3	4/9/20	NEG	25111	28.556	NA	NA
NH 3	3	4/9/20	NEG	25112	33.406	NA	NA
NH 3	3	4/9/20	NEG	25113	26.706	NA	NA
NH 3	3	4/9/20	NEG	25114	31.29	NA	NA
NH 3	3	4/9/20	NEG	25115	26.723	NA	NA
NH 3	3	4/9/20	NEG	25116	28.668	NA	NA
NH 3	3	4/9/20	POS	25117	27.417	22.86	22.814
NH 3	3	4/9/20	POS	25118	26.29	17.532	17.777
NH 3	3	4/9/20	NEG	25119	22.286	NA	NA
NH 3	3	4/9/20	NEG	25120	29.643	NA	NA
NH 3	3	4/9/20	POS	25121	22.62	13.313	11.395
NH 3	3	4/9/20	POS	25122	28.603	26.049	24.405
NH 3	3	4/9/20	NEG	25123	27.888	NA	NA
NH 3	3	4/9/20	NEG	25124	30.906	NA	NA
NH 3	3	4/9/20	NEG	25125	27.404	NA	NA
NH 3	3	4/9/20	NEG	25126	29.666	NA	NA
NH 3	3	4/9/20	NEG	25127	31.326	NA	NA
NH 3	3	4/9/20	NEG	25128	29.309	NA	NA
NH 3	3	4/9/20	NEG	25129	28.846	NA	NA
NH 3	3	4/9/20	NEG	25130	29.733	NA	NA
NH 3	3	4/9/20	NEG	25131	22.939	NA	NA
NH 3	3	4/9/20	NEG	25132	27.918	NA	NA
NH 3	3	4/9/20	NEG	25133	30.336	NA	NA
NH 3	3	4/9/20	POS	25134	28.902	26.617	25.761
NH 3	3	4/9/20	NEG	25135	29.46	NA	NA
NH 3	3	4/9/20	NEG	25136	29.163	NA	NA
NH 3	3	4/9/20	NEG	25137	28.429	NA	NA
NH 3	3	4/9/20	NEG	25138	26.239	NA	NA
NH 3	3	4/9/20	NEG	25139	24.953	NA	NA
NH 3	3	4/9/20	NEG	25140	26.353	NA	NA
NH 3	3	4/9/20	NEG	25141	25.563	NA	NA
NH 3	3	4/9/20	NEG	25142	30.658	NA	NA
NH 3	3	4/9/20	NEG	25143	29.911	NA	NA
NH 3	3	4/9/20	POS	25158	28.859	16.363	16.932
NH 3	3	4/9/20	NEG	25159	32.032	NA	NA
NH 3	3	4/9/20	POS	25160	28.849	30.471	30.066
NH 3	3	4/9/20	POS	25161	25.1	18.554	18.949
NH 3	3	4/9/20	NEG	25162	30.333	NA	NA
NH 3	3	4/9/20	NEG	25163	25.876	NA	NA
NH 3	3	4/9/20	POS	25164	28.396	18.832	18.863
NH 3	3	4/9/20	NEG	25165	28.146	NA	NA
NH 3	3	4/9/20	POS	25166	29.479	21.785	22.16
NH 3	3	4/9/20	NEG	25167	24.135	NA	NA
NH 3	3	4/9/20	NEG	25168	30.394	NA	NA
NH 3	3	4/9/20	POS	25169	27.636	19.176	19.578
NH 3	3	4/9/20	POS	25170	26.713	24.203	24.432
NH 3	3	4/9/20	POS	25171	27.73	21.669	22.288
NH 3	3	4/9/20	INCONCLUSIVE	25172	32.013	NA	33.983
NH 3	3	4/9/20	POS	25173	25.846	20.909	20.434
NH 3	3	4/9/20	NEG	25174	27.864	NA	NA
NH 3	3	4/9/20	POS	25175	26.547	20.891	20.975
NH 3	3	4/9/20	POS	25176	28.3	26.768	26.215
NH 3	3	4/9/20	POS	25177	NA	31.453	29.746
NH 3	3	4/9/20	NEG	25178	26.534	NA	NA
NH 3	3	4/9/20	NEG	25179	28.389	NA	NA
NH 3	3	4/9/20	POS	25180	27.583	22.11	21.842
NH 3	3	4/9/20	NEG	25181	28.186	NA	NA
NH 3	3	4/9/20	POS	25182	25.926	30.606	30.258
NH 3	3	4/9/20	NEG	25183	26.588	NA	NA
NH 3	3	4/9/20	POS	25184	25.908	17.311	17.449
NH 3	3	4/9/20	NEG	25185	29.442	NA	NA
NH 3	3	4/9/20	POS	25186	28.773	20.835	20.943
NH 3	3	4/9/20	POS	25187	27.761	24.824	24.037
NH 3	3	4/9/20	NEG	25188	25.441	NA	NA
NH 3	3	4/9/20	NEG	25189	28.903	NA	NA
NH 3	3	4/9/20	POS	25190	29.08	18.204	18.338
NH 3	3	4/9/20	POS	25191	21.036	21.731	21.52
NH 3	3	4/9/20	NEG	25192	29.747	NA	NA
NH 3	3	4/9/20	NEG	25193	26.389	NA	NA
NH 3	3	4/9/20	POS	25194	26.015	25.266	26.179
NH 3	3	4/9/20	NEG	25195	27.806	NA	NA
NH 3	3	4/9/20	POS	25196	28.718	19.811	19.413
NH 3	3	4/9/20	NEG	25197	29.497	NA	NA
NH 3	3	4/9/20	POS	25198	29.657	32.015	33.114
NH 3	3	4/9/20	NEG	25199	26.043	NA	NA
NH 3	3	4/9/20	POS	25200	27.984	21.768	21.057
NH 3	3	4/9/20	NEG	25201	29.538	NA	NA
NH 3	3	4/9/20	NEG	25202	28.527	NA	NA
NH 3	3	4/9/20	NEG	25203	30.086	NA	NA
NH 3	3	4/9/20	NEG	25204	29.975	NA	NA
NH 3	3	4/9/20	NEG	25205	27.007	NA	NA
NH 3	3	4/9/20	NEG	25206	24.635	NA	NA
NH 3	3	4/9/20	NEG	25207	32.222	NA	NA
NH 3	3	4/9/20	POS	25208	27.296	22.231	22.35
NH 3	3	4/9/20	NEG	25209	29.566	NA	NA
NH 3	3	4/9/20	NEG	25210	22.874	NA	NA
NH 3	3	4/9/20	POS	25211	30.816	20.688	19.927
NH 3	3	4/9/20	NEG	25212	30.585	NA	NA
NH 3	3	4/9/20	POS	25213	29.994	29.132	29.479
NH 3	3	4/9/20	NEG	25214	29.497	NA	NA
NH 3	3	4/9/20	NEG	25215	25.126	NA	NA
NH 3	3	4/9/20	POS	25216	28.992	17.837	18.141
NH 3	3	4/9/20	NEG	25217	25.85	NA	NA
NH 3	3	4/9/20	POS	25218	24.92	22.027	21.835
NH 3	3	4/9/20	NEG	25219	29.618	NA	NA
NH 3	3	4/9/20	POS	25220	29.884	20.162	20.348
NH 3	3	4/9/20	POS	25221	27.68	36.219	34.609
NH 3	3	4/9/20	POS	25222	28.527	18.91	18.923
NH 3	3	4/9/20	NEG	25223	23.701	NA	NA
NH 3	3	4/9/20	POS	25224	27.012	24.649	23.391
NH 3	3	4/9/20	NEG	25225	29.535	NA	NA
NH 3	3	4/9/20	POS	25226	28.274	16.417	17.226
NH 3	3	4/9/20	POS	25227	29.284	21.332	20.562
NH 3	3	4/9/20	POS	25228	NA	20.666	20.969
NH 3	3	4/9/20	NEG	25229	28.628	NA	NA
NH 3	3	4/9/20	NEG	25230	32.003	NA	NA
NH 3	3	4/9/20	POS	25231	28.707	30.228	30.281
NH 3	3	4/9/20	NEG	25232	28.521	NA	NA
NH 3	3	4/9/20	NEG	25233	23.622	NA	NA
NH 3	3	4/9/20	POS	25234	26.734	24.712	25.778
NH 3	3	4/9/20	POS	25235	29.815	26.999	26.419
NH 3	3	4/9/20	POS	25236	25.803	28.951	28.696
NH 3	3	4/9/20	POS	25237	28.564	22.51	21.953
NH 3	3	4/9/20	NEG	25238	29.8	NA	NA
NH 3	3	4/9/20	POS	25239	26.76	24.389	23.598
NH 3	3	4/9/20	NEG	25240	29.746	NA	NA
NH 3	3	4/9/20	POS	25241	23.267	14.757	15.584
NH 3	3	4/9/20	POS	25242	26.402	15.228	14.361
NH 3	3	4/9/20	POS	25243	27.609	23.183	23.351
NH 3	3	4/9/20	NEG	25244	29.497	NA	NA
NH 3	3	4/9/20	NEG	25245	30.421	NA	NA
NH 3	3	4/9/20	POS	25246	26.116	18.768	18.487
NH 3	3	4/9/20	POS	25247	26.484	24.693	24.578
NH 3	3	4/9/20	POS	25248	29.403	15.769	16.54
NH 3	3	4/9/20	POS	25249	26.059	20.199	20.148
NH 3	3	4/9/20	POS	25250	28.256	18.141	18.331
NH 3	3	4/9/20	NEG	25251	26.916	NA	NA
NH 3	3	4/9/20	POS	25252	30.48	22.98	23.462
NH 3	3	4/9/20	POS	25253	27.269	18.373	18.392
NH 3	3	4/9/20	NEG	25254	29.497	NA	NA
NH 3	3	4/9/20	NEG	25255	26.923	NA	NA
NH 3	3	4/9/20	POS	25256	27.509	27.923	27.24
NH 3	3	4/7/20	NEG	26325	27.449	NA	NA
NH 3	4	4/17/20	NEG	24007	31.515	NA	NA
NH 3	4	4/17/20	NEG	24008	34.159	NA	NA
NH 3	4	4/17/20	NEG	24009	32.607	NA	NA
NH 3	4	4/17/20	POS	24010	30.316	34.489	32.414
NH 3	4	4/17/20	NEG	24011	33.192	NA	NA
NH 3	4	4/17/20	NEG	24012	27.786	NA	NA
NH 3	4	4/16/20	NEG	24133	29.753	NA	NA
NH 3	4	4/18/20	NEG	24156	31.795	NA	NA
NH 3	4	4/16/20	POS	24231	27.388	32.477	31.642
NH 3	4	4/16/20	POS	24254	29.601	28.127	27.289
NH 3	4	4/16/20	NEG	24259	29.631	NA	NA
NH 3	4	4/16/20	POS	24260	28.715	30.832	28.261
NH 3	4	4/18/20	NEG	24268	30.158	NA	NA
NH 3	4	4/17/20	NEG	24272	26.443	NA	NA
NH 3	4	4/18/20	NEG	24279	29.664	NA	NA
NH 3	4	4/17/20	NEG	24325	24.873	NA	NA
NH 3	4	4/17/20	NEG	24326	25.234	NA	NA
NH 3	4	4/17/20	NEG	24327	26.935	NA	NA
NH 3	4	4/17/20	NEG	24328	28.832	NA	NA
NH 3	4	4/17/20	NEG	24329	28.911	NA	NA
NH 3	4	4/17/20	NEG	24330	29.055	NA	NA
NH 3	4	4/17/20	NEG	24331	24.999	NA	NA
NH 3	4	4/17/20	NEG	24332	32.752	NA	NA
NH 3	4	4/17/20	NEG	24333	28.675	NA	NA
NH 3	4	4/17/20	NEG	24334	29.638	NA	NA
NH 3	4	4/17/20	NEG	24335	29.372	NA	NA
NH 3	4	4/17/20	NEG	24336	28.38	NA	NA
NH 3	4	4/17/20	NEG	24337	26.257	NA	NA
NH 3	4	4/17/20	NEG	24338	28.829	NA	NA
NH 3	4	4/17/20	POS	24339	28.267	35.163	32.699
NH 3	4	4/17/20	NEG	24340	24.625	NA	NA
NH 3	4	4/17/20	NEG	24341	27.507	NA	NA
NH 3	4	4/17/20	NEG	24342	28.464	NA	NA
NH 3	4	4/17/20	NEG	24343	25.035	NA	NA
NH 3	4	4/17/20	NEG	24344	27.983	NA	NA
NH 3	4	4/17/20	POS	24345	28.331	25.783	25.386
NH 3	4	4/17/20	NEG	24346	32.162	NA	NA
NH 3	4	4/17/20	NEG	24347	27.567	NA	NA
NH 3	4	4/17/20	NEG	24348	30.788	NA	NA
NH 3	4	4/17/20	NEG	24349	32.616	NA	NA
NH 3	4	4/17/20	NEG	24350	32.864	NA	NA
NH 3	4	4/17/20	NEG	24356	26.973	NA	NA
NH 3	4	4/18/20	NEG	24357	32.572	NA	NA
NH 3	4	4/18/20	NEG	24359	31.721	NA	NA
NH 3	4	4/17/20	NEG	24360	22.545	NA	NA
NH 3	4	4/17/20	NEG	24387	28.766	NA	NA
NH 3	4	4/17/20	NEG	24388	29.4	NA	NA
NH 3	4	4/17/20	NEG	24389	29.677	NA	NA
NH 3	4	4/17/20	NEG	24390	35.936	NA	NA
NH 3	4	4/17/20	NEG	24391	28.597	NA	NA
NH 3	4	4/17/20	NEG	24392	28.763	NA	NA
NH 3	4	4/17/20	NEG	24393	29.342	NA	NA
NH 3	4	4/17/20	NEG	24394	28.869	NA	NA
NH 3	4	4/17/20	NEG	24395	31.283	NA	NA
NH 3	4	4/17/20	NEG	24396	27.814	NA	NA
NH 3	4	4/17/20	NEG	24397	34.073	NA	NA
NH 3	4	4/17/20	NEG	24398	29.954	NA	NA
NH 3	4	4/17/20	NEG	24399	25.921	NA	NA
NH 3	4	4/17/20	NEG	24400	32.092	NA	NA
NH 3	4	4/17/20	NEG	24401	30.836	NA	NA
NH 3	4	4/17/20	NEG	24402	28.854	NA	NA
NH 3	4	4/17/20	NEG	24403	29.281	NA	NA
NH 3	4	4/17/20	NEG	24404	30.281	NA	NA
NH 3	4	4/17/20	NEG	24405	26.622	NA	NA
NH 3	4	4/17/20	NEG	24406	29.683	NA	NA
NH 3	4	4/17/20	NEG	24407	27.388	NA	NA
NH 3	4	4/17/20	NEG	24408	31.802	NA	NA
NH 3	4	4/17/20	NEG	24409	27.801	NA	NA
NH 3	4	4/17/20	NEG	24410	30.434	NA	NA
NH 3	4	4/17/20	NEG	24411	29.806	NA	NA
NH 3	4	4/16/20	POS	24420	25.351	32.791	29.957
NH 3	4	4/16/20	POS	24424	25.92	22.943	22.693
NH 3	4	4/16/20	NEG	24441	28.33	NA	NA
NH 3	4	4/16/20	POS	24444	27.382	29.488	28.481
NH 3	4	4/16/20	POS	24450	26.406	33.069	31.214
NH 3	4	4/16/20	NEG	24451	30.274	NA	NA
NH 3	4	4/16/20	POS	24455	22.608	12.857	13.501
NH 3	4	4/16/20	POS	24458	NA	32.741	31.565
NH 3	4	4/12/20	NEG	24679	29.317	NA	NA
NH 3	4	4/13/20	NEG	24687	26.194	NA	NA
NH 3	4	4/13/20	NEG	24702	27.586	NA	NA
NH 3	4	4/13/20	NEG	24705	27.607	NA	NA
NH 3	4	4/13/20	POS	24706	28.201	32.158	28.93
NH 3	4	4/13/20	NEG	24708	23.047	NA	NA
NH 3	4	4/13/20	NEG	24709	29.816	NA	NA
NH 3	4	4/13/20	POS	24710	28.594	18.242	19.352
NH 3	4	4/13/20	POS	24759	29.742	22.166	22.597
NH 3	4	4/13/20	NEG	24760	26.863	NA	NA
NH 3	4	4/13/20	NEG	24761	24.251	NA	NA
NH 3	4	4/13/20	NEG	24762	24.913	NA	NA
NH 3	4	4/13/20	NEG	24763	23.434	NA	NA
NH 3	4	4/13/20	NEG	24764	24.373	NA	NA
NH 3	4	4/13/20	NEG	24765	22.83	NA	NA
NH 3	4	4/13/20	NEG	24766	27.998	NA	NA
NH 3	4	4/13/20	NEG	24767	23.729	NA	NA
NH 3	4	4/13/20	POS	24768	25.722	34.919	30.702
NH 3	4	4/13/20	NEG	24769	24.516	NA	NA
NH 3	4	4/13/20	POS	24770	29.803	32.456	31.312
NH 3	4	4/13/20	NEG	24773	25.48	NA	NA
NH 3	4	4/13/20	NEG	24776	25.099	NA	NA
NH 3	4	4/13/20	NEG	24784	28.374	NA	NA
NH 3	4	4/13/20	NEG	24789	22.923	NA	NA
NH 3	4	4/13/20	NEG	24817	27.276	NA	NA
NH 3	4	4/13/20	POS	24883	26.002	35.705	33.763
NH 3	4	4/13/20	NEG	24885	29.535	NA	NA
NH 3	4	4/13/20	NEG	24896	25.418	NA	NA
NH 3	4	4/13/20	POS	24906	25.788	24.824	22.911
NH 3	4	4/16/20	NEG	25962	27.46	NA	NA
NH 3	4	4/16/20	NEG	25972	27.226	NA	NA
NH 3	4	4/16/20	POS	25974	27.564	22.272	22.258
NH 3	4	4/16/20	NEG	25975	29.917	NA	NA
NH 3	4	4/16/20	POS	25976	25.13	32.907	31.534
NH 3	4	4/16/20	NEG	25977	25.718	NA	NA
NH 3	4	4/16/20	POS	25980	27.897	30.58	29.643
NH 3	4	4/16/20	POS	25984	30.509	22.455	20.859
NH 3	4	4/16/20	POS	25985	27.24	22.3	22.176
NH 3	4	4/16/20	POS	25986	23.341	30.581	29.406
NH 3	4	4/16/20	POS	25988	27.583	31.861	29.655
NH 3	4	4/16/20	POS	25990	26.983	30.579	29.349
NH 3	4	4/16/20	POS	25991	22.881	31.837	31.35
NH 3	4	4/16/20	POS	25993	26.623	23.209	23.008
NH 3	4	4/16/20	POS	25994	26.391	31.796	30.244
NH 3	4	4/16/20	INCONCLUSIVE	25998	26.717	33.96	NA
NH 3	4	4/16/20	POS	25999	26.783	18.956	18.82
NH 3	4	4/16/20	NEG	26000	24.922	NA	NA
NH 3	4	4/16/20	POS	26001	29.298	26.021	25.186
NH 3	4	4/16/20	NEG	26004	27.415	NA	NA
NH 3	4	4/18/20	NEG	26010	33.662	NA	NA
NH 3	4	4/18/20	NEG	26016	31.14	NA	NA
NH 3	4	4/17/20	NEG	26019	23.671	NA	NA
NH 3	4	4/18/20	NEG	26031	32.199	NA	NA
NH 3	4	4/18/20	NEG	26035	34.543	NA	NA
NH 3	4	4/17/20	NEG	26037	28.167	NA	NA
NH 3	4	4/17/20	NEG	26043	25.636	NA	NA
NH 3	4	4/18/20	NEG	26044	33.526	NA	NA
NH 3	4	4/17/20	NEG	26046	27.5	NA	NA
NH 3	4	4/17/20	NEG	26049	23.816	NA	NA
NH 3	4	4/16/20	NEG	26067	26.66	NA	NA
NH 3	4	4/16/20	NEG	26081	26.617	NA	NA
NH 3	4	4/16/20	NEG	26084	32.885	NA	NA
NH 3	4	4/16/20	POS	26085	28.382	20.81	19.239
NH 3	4	4/16/20	NEG	26086	30.391	NA	NA
NH 3	4	4/16/20	NEG	26087	29.199	NA	NA
NH 3	4	4/16/20	NEG	26088	26.912	NA	NA
NH 3	4	4/16/20	POS	26089	24.283	27.643	27.669
NH 3	4	4/16/20	NEG	26090	31.833	NA	NA
NH 3	4	4/16/20	POS	26091	27.496	31.539	30.635
NH 3	4	4/16/20	POS	26092	26.329	33.459	32.45
NH 3	4	4/16/20	NEG	26093	29.94	NA	NA
NH 3	4	4/16/20	NEG	26094	29.277	NA	NA
NH 3	4	4/16/20	POS	26095	25.627	35.471	32.547
NH 3	4	4/16/20	NEG	26096	28.379	NA	NA
NH 3	4	4/16/20	NEG	26097	29.802	NA	NA
NH 3	4	4/16/20	NEG	26098	28.798	NA	NA
NH 3	4	4/16/20	NEG	26099	29.601	NA	NA
NH 3	4	4/16/20	POS	26100	29.991	25.822	25.275
NH 3	4	4/16/20	NEG	26101	25.107	NA	NA
NH 3	4	4/16/20	POS	26102	23.119	33.309	30.938
NH 3	4	4/16/20	NEG	26103	27.189	NA	NA
NH 3	4	4/16/20	NEG	26104	28.15	NA	NA
NH 3	4	4/16/20	NEG	26105	29.697	NA	NA
NH 3	4	4/16/20	NEG	26106	33.593	NA	NA
NH 3	4	4/16/20	NEG	26107	30.807	NA	NA
NH 3	4	4/16/20	NEG	26108	26.831	NA	NA
NH 3	4	4/16/20	NEG	26111	24.82	NA	NA
NH 3	4	4/16/20	NEG	26112	27.489	NA	NA
NH 3	4	4/16/20	NEG	26113	36.007	NA	NA
NH 3	4	4/16/20	NEG	26114	27.617	NA	NA
NH 3	4	4/16/20	POS	26117	26.239	23.75	23.657
NH 3	4	4/16/20	NEG	26118	28.343	NA	NA
NH 3	4	4/16/20	INCONCLUSIVE	26151	32.169	33.324	32.596
NH 3	4	4/16/20	POS	26167	28.084	32.375	30.907
NH 3	4	4/16/20	POS	26168	26.993	33.232	30.544
NH 3	4	4/16/20	POS	26169	29.735	32.518	32.038
NH 3	4	4/16/20	POS	26176	26.869	32.77	30.66
NH 3	4	4/16/20	POS	26179	28.503	25.292	24.41
NH 3	4	4/16/20	POS	26180	32.35	19.868	19.93
NH 3	4	4/16/20	POS	26182	29	25.539	24.766
NH 3	4	4/16/20	NEG	26190	30.64	NA	NA
NH 3	4	4/16/20	POS	26191	29.911	34.675	33.093
NH 3	4	4/16/20	POS	26193	26.963	19.097	18.964
NH 3	4	4/16/20	POS	26195	30.532	24.924	24.359
NH 3	4	4/16/20	POS	26197	23.52	27.862	26.455
NH 3	4	4/16/20	POS	26199	29.693	27.934	27.934
NH 3	4	4/16/20	NEG	26200	26.905	NA	NA
NH 3	4	4/16/20	POS	26201	22.201	17.957	18.399
NH 3	4	4/16/20	NEG	26202	29.764	NA	NA
NH 3	4	4/16/20	POS	26203	27.144	21.425	21.596
NH 3	4	4/16/20	NEG	26204	32.105	NA	NA
NH 3	4	4/16/20	NEG	26205	24.511	NA	NA
NH 3	4	4/16/20	NEG	26206	30.479	NA	NA
NH 3	4	4/16/20	NEG	26207	27.963	NA	NA
NH 3	4	4/16/20	POS	26208	25.58	15.461	16.071
NH 3	4	4/16/20	NEG	26209	25.722	NA	NA
NH 3	4	4/16/20	POS	26211	24.209	20.599	21.154
NH 3	4	4/16/20	NEG	26214	26.985	NA	NA
NH 3	4	4/16/20	NEG	26216	26.684	NA	NA
NH 3	4	4/16/20	POS	26217	30.474	34.885	33.402
NH 3	4	4/16/20	POS	26218	29.092	19.882	18.858
NH 3	4	4/16/20	POS	26219	29.896	34.029	30.548
NH 3	4	4/16/20	NEG	26224	28.457	NA	NA
NH 3	4	4/16/20	POS	26225	30.54	27.621	27.377
NH 3	4	4/16/20	NEG	26226	28.119	NA	NA
NH 3	4	4/16/20	NEG	26227	27.593	NA	NA
NH 3	4	4/16/20	NEG	26229	27.884	NA	NA
NH 3	4	4/16/20	NEG	26230	29.334	NA	NA
NH 3	4	4/16/20	POS	26231	30.261	30.503	30.48
NH 3	4	4/16/20	POS	26232	27.526	19.74	19.497
NH 3	4	4/16/20	POS	26235	27.003	23.451	22.977
NH 3	4	4/16/20	POS	26250	30.664	30.211	29.794
NH 3	4	4/16/20	NEG	26251	29.084	NA	NA
NH 3	4	4/16/20	POS	26253	30.43	36.016	33.467
NH 3	4	4/16/20	INCONCLUSIVE	26258	30.479	35.591	NA
NH 3	4	4/16/20	POS	26260	26.05	17.657	18.402
NH 3	4	4/16/20	NEG	26262	29.192	NA	NA
NH 3	4	4/16/20	NEG	26264	29.968	NA	NA
NH 3	4	4/16/20	NEG	26265	25.663	NA	NA
NH 3	4	4/16/20	NEG	26268	30.793	NA	NA
NH 3	4	4/16/20	POS	26271	22.553	13.022	13.879
NH 3	4	4/17/20	NEG	26311	25.865	NA	NA
NH 3	4	4/17/20	NEG	26312	22.491	NA	NA
NH 3	4	4/17/20	NEG	26313	30.378	NA	NA
NH 3	4	4/17/20	NEG	26314	23.514	NA	NA
NH 3	4	4/17/20	NEG	26315	27.534	NA	NA
NH 3	4	4/17/20	INVALID	26316	NA	NA	NA
NH 3	4	4/17/20	NEG	26317	26.656	NA	NA
NH 3	4	4/17/20	NEG	26318	26.298	NA	NA
NH 3	4	4/17/20	NEG	26319	28.53	NA	NA
NH 3	4	4/17/20	NEG	26320	28.347	NA	NA
NH 3	4	4/17/20	NEG	26321	31.029	NA	NA
NH 3	4	4/17/20	NEG	26322	31.202	NA	NA
NH 3	4	4/17/20	NEG	26323	29.812	NA	NA
NH 3	4	4/17/20	NEG	26324	27.729	NA	NA
NH 3	4	4/17/20	POS	26326	26.768	25.793	24.266
NH 3	4	4/17/20	NEG	26327	25.977	NA	NA
NH 3	4	4/17/20	NEG	26328	31.116	NA	NA
NH 3	4	4/17/20	NEG	26329	29.343	NA	NA
NH 3	4	4/16/20	POS	26337	29.441	21.188	21.478
NH 3	4	4/17/20	NEG	26376	29.243	NA	NA
NH 3	4	4/17/20	NEG	26377	30.441	NA	NA
NH 3	4	4/17/20	NEG	26378	28.787	NA	NA
NH 3	4	4/17/20	NEG	26379	28.599	NA	NA
NH 3	4	4/17/20	NEG	26380	26.799	NA	NA
NH 3	4	4/17/20	POS	26381	32.671	23.361	22.553
NH 3	4	4/17/20	NEG	26382	29.295	NA	NA
NH 3	4	4/17/20	NEG	26383	30.691	NA	NA
NH 3	7	5/4/20	NEG	26557	32.15	NA	NA
NH 3	7	5/4/20	NEG	26558	29.361	NA	NA
NH 3	7	5/4/20	POS	26559	26.639	32.917	31.5
NH 3	7	5/4/20	NEG	26560	32.414	NA	NA
NH 3	7	5/4/20	NEG	26561	26.529	NA	NA
NH 3	7	5/4/20	NEG	26562	28.83	NA	NA
NH 3	7	5/4/20	NEG	26563	30.164	NA	NA
NH 3	7	5/4/20	POS	26564	25.562	35.335	33.412
NH 3	7	5/4/20	NEG	26565	30.099	NA	NA
NH 3	7	5/4/20	NEG	26566	27.634	NA	NA
NH 3	7	5/4/20	NEG	26567	29.793	NA	NA
NH 3	7	5/4/20	NEG	26568	29.935	NA	NA
NH 3	7	5/4/20	NEG	26569	27.973	NA	NA
NH 3	7	5/4/20	POS	26570	29.319	33.254	32.041
NH 3	7	5/4/20	NEG	26571	27.692	NA	NA
NH 3	7	5/4/20	NEG	26572	28.119	NA	NA
NH 3	7	5/4/20	POS	26573	27.571	22.295	21.591
NH 3	7	5/4/20	NEG	26574	30.924	NA	NA
NH 3	7	5/4/20	POS	26575	26.051	33.123	30.657
NH 3	7	5/4/20	NEG	26576	28.634	NA	NA
NH 3	7	5/4/20	POS	26577	22.891	26.339	26.195
NH 3	7	5/4/20	NEG	26578	29.527	NA	NA
NH 3	7	5/4/20	POS	26579	22.263	24.727	23.616
NH 3	7	5/4/20	NEG	26580	26.248	NA	NA
NH 3	7	5/4/20	POS	26581	27.388	28.903	27.45
NH 3	7	5/4/20	NEG	26582	28.568	NA	NA
NH 3	7	5/4/20	NEG	26583	26.233	NA	NA
NH 3	7	5/4/20	NEG	26584	26.957	NA	NA
NH 3	7	5/4/20	NEG	26585	33.612	NA	NA
NH 3	7	5/4/20	INCONCLUSIVE	26586	27.72	NA	33.805
NH 3	7	5/4/20	NEG	26587	27.283	NA	NA
NH 3	7	5/4/20	NEG	26588	26.726	NA	NA
NH 3	7	5/4/20	NEG	26589	28.785	NA	NA
NH 3	7	5/4/20	NEG	26590	27.428	NA	NA
NH 3	7	5/4/20	INVALID	26591	NA	NA	NA
NH 3	7	5/4/20	NEG	26592	30.209	NA	NA
NH 3	7	5/4/20	NEG	26593	29.458	NA	NA
NH 3	7	5/4/20	NEG	26594	28.437	NA	NA
NH 3	7	5/4/20	NEG	26595	29.79	NA	NA
NH 3	7	5/4/20	NEG	26596	27.575	NA	NA
NH 3	7	5/4/20	NEG	26597	33.788	NA	NA
NH 3	7	5/4/20	NEG	26598	29.398	NA	NA
NH 3	7	5/4/20	NEG	26599	25.307	NA	NA
NH 3	7	5/4/20	NEG	26600	25.787	NA	NA
NH 3	7	5/4/20	INCONCLUSIVE	26601	25.583	NA	33.797
NH 3	7	5/4/20	NEG	26602	27.487	NA	NA
NH 3	7	5/4/20	NEG	26603	29.109	NA	NA
NH 3	7	5/4/20	POS	26604	27.769	35.307	32.397
NH 3	7	5/4/20	NEG	26605	25.82	NA	NA
NH 3	7	5/4/20	POS	26606	22.531	31.136	29.282
NH 3	7	5/4/20	NEG	26607	27.622	NA	NA
NH 3	7	5/4/20	NEG	26608	27.407	NA	NA
NH 3	7	5/4/20	NEG	26609	29.818	NA	NA
NH 3	7	5/4/20	NEG	26610	28.385	NA	NA
NH 3	7	5/4/20	NEG	26611	30.514	NA	NA
NH 3	7	5/4/20	NEG	26612	31.601	NA	NA
NH 3	7	5/4/20	INCONCLUSIVE	26613	27.874	NA	33.627
NH 3	7	5/4/20	NEG	26614	28.664	NA	NA
NH 3	7	5/4/20	NEG	26615	30.115	NA	NA
NH 3	7	5/4/20	NEG	26616	27.69	NA	NA
NH 3	7	5/4/20	NEG	26617	29.615	NA	NA
NH 3	7	5/4/20	POS	26618	26.082	29.227	27.191
NH 3	7	5/4/20	NEG	26619	32.825	NA	NA
NH 3	7	5/4/20	NEG	26620	26.703	NA	NA
NH 3	7	5/4/20	NEG	26621	29.476	NA	NA
NH 3	7	5/4/20	NEG	26622	31.448	NA	NA
NH 3	7	5/4/20	POS	26623	27.462	34.996	32.053
NH 3	7	5/4/20	NEG	26624	27.773	NA	NA
NH 3	7	5/4/20	POS	26625	27.44	35.383	34.266
NH 3	7	5/4/20	NEG	26626	29.616	NA	NA
NH 3	7	5/4/20	NEG	26627	28.654	NA	NA
NH 3	7	5/4/20	NEG	26628	30.485	NA	NA
NH 3	7	5/4/20	POS	26629	26.52	36.137	33.805
NH 3	7	5/4/20	NEG	26630	25.485	NA	NA
NH 3	7	5/4/20	NEG	26631	25.846	NA	NA
NH 3	7	5/4/20	INVALID	26632	NA	NA	NA
NH 3	7	5/4/20	POS	26633	29.387	30.122	28.87
NH 3	7	5/4/20	NEG	26634	29.457	NA	NA
NH 3	7	5/4/20	NEG	26635	30.008	NA	NA
NH 3	7	5/4/20	NEG	26636	26.865	NA	NA
NH 3	7	5/4/20	NEG	26637	26.843	NA	NA
NH 3	7	5/4/20	POS	26638	29.888	34.747	34.884
NH 3	7	5/4/20	NEG	26639	23.992	NA	NA
NH 3	7	5/4/20	NEG	26640	24.589	NA	NA
NH 3	7	5/4/20	NEG	26641	26.563	NA	NA
NH 3	7	5/4/20	POS	26642	27.041	32.247	30.714
NH 3	7	5/4/20	NEG	26643	26.876	NA	NA
NH 3	7	5/4/20	NEG	26644	29.308	NA	NA
NH 3	7	5/4/20	NEG	26645	34.928	NA	NA
NH 3	7	5/4/20	NEG	26646	30.251	NA	NA
NH 3	7	5/4/20	NEG	26647	29.254	NA	NA
NH 3	7	5/4/20	NEG	26648	27.429	NA	NA
NH 3	7	5/4/20	POS	26649	25.478	32.89	29.372
NH 3	7	5/4/20	NEG	26650	28.427	NA	NA
NH 3	7	5/4/20	NEG	26651	30.826	NA	NA
NH 3	7	5/5/20	NEG	26652	27.271	NA	NA
NH 3	7	5/5/20	NEG	26655	30.349	NA	NA
NH 3	7	5/5/20	POS	26659	27.422	33.795	33.41
NH 3	7	5/5/20	NEG	26660	29.497	NA	NA
NH 3	7	5/5/20	POS	26663	25.856	36.789	32.532
NH 3	7	5/5/20	NEG	26670	27.646	NA	NA
NH 3	7	5/5/20	NEG	26674	29.597	NA	NA
NH 3	7	5/5/20	NEG	26683	29.43	NA	NA
NH 3	7	5/5/20	NEG	26694	26.554	NA	NA
NH 3	7	5/5/20	NEG	26701	31.911	NA	NA
NH 3	7	5/4/20	NEG	26943	28.667	NA	NA
NH 3	7	5/4/20	NEG	26945	30.807	NA	NA
NH 3	7	5/4/20	NEG	26947	26.54	NA	NA
NH 3	7	5/4/20	NEG	26948	28.671	NA	NA
NH 3	7	5/4/20	NEG	26964	31.259	NA	NA
NH 3	7	5/4/20	NEG	26978	24.906	NA	NA
NH 3	7	5/4/20	NEG	26980	31.32	NA	NA
NH 3	7	5/4/20	NEG	26996	29.469	NA	NA
NH 3	7	5/4/20	NEG	27018	31.712	NA	NA
NH 3	7	5/4/20	NEG	27024	27.707	NA	NA
NH 3	7	5/4/20	NEG	27025	28.701	NA	NA
NH 3	7	5/4/20	NEG	27027	26.939	NA	NA
NH 3	7	5/4/20	NEG	27029	25.757	NA	NA
NH 3	7	5/4/20	NEG	27030	29.63	NA	NA
NH 3	7	5/5/20	NEG	27034	25.932	NA	NA
NH 3	7	5/5/20	NEG	27035	31.283	NA	NA
NH 3	7	5/5/20	NEG	27036	26.826	NA	NA
NH 3	7	5/5/20	NEG	27037	30.234	NA	NA
NH 3	7	5/5/20	NEG	27038	27.598	NA	NA
NH 3	7	5/5/20	NEG	27039	33.306	NA	NA
NH 3	7	5/5/20	NEG	27040	29.265	NA	NA
NH 3	7	5/5/20	NEG	27041	26.615	NA	NA
NH 3	7	5/5/20	NEG	27042	27.856	NA	NA
NH 3	7	5/5/20	NEG	27043	27.422	NA	NA
NH 3	7	5/5/20	NEG	27044	27.843	NA	NA
NH 3	7	5/5/20	NEG	27045	27.06	NA	NA
NH 3	7	5/5/20	NEG	27046	28.816	NA	NA
NH 3	7	5/5/20	NEG	27047	28.101	NA	NA
NH 3	7	5/5/20	NEG	27048	27.815	NA	NA
NH 3	7	5/5/20	NEG	27049	26.61	NA	NA
NH 3	7	5/5/20	NEG	27050	33.758	NA	NA
NH 3	7	5/5/20	NEG	27051	28.965	NA	NA
NH 3	7	5/5/20	NEG	27052	29.93	NA	NA
NH 3	7	5/5/20	NEG	27053	29.666	NA	NA
NH 3	7	5/5/20	NEG	27054	29.983	NA	NA
NH 3	7	5/5/20	NEG	27055	26.819	NA	NA
NH 3	7	5/5/20	NEG	27056	24.931	NA	NA
NH 3	7	5/5/20	NEG	27057	28.34	NA	NA
NH 3	7	5/5/20	NEG	27058	25.385	NA	NA
NH 3	7	5/5/20	NEG	27059	28.445	NA	NA
NH 3	7	5/5/20	NEG	27060	29.94	NA	NA
NH 3	7	5/5/20	NEG	27061	31.802	NA	NA
NH 3	7	5/5/20	NEG	27062	26.844	NA	NA
NH 3	7	5/5/20	NEG	27063	25.99	NA	NA
NH 3	7	5/5/20	NEG	27064	29.395	NA	NA
NH 3	7	5/5/20	NEG	27065	30.13	NA	NA
NH 3	7	5/5/20	NEG	27066	26.038	NA	NA
NH 3	7	5/5/20	NEG	27067	27.228	NA	NA
NH 3	7	5/5/20	NEG	27068	29.859	NA	NA
NH 3	7	5/5/20	NEG	27069	27.228	NA	NA
NH 3	7	5/5/20	NEG	27070	28.533	NA	NA
NH 3	7	5/5/20	NEG	27071	27.728	NA	NA
NH 3	7	5/5/20	NEG	27072	30.844	NA	NA
NH 3	7	5/5/20	NEG	27073	30.716	NA	NA
NH 3	7	5/5/20	NEG	27074	26.703	NA	NA
NH 3	7	5/5/20	NEG	27075	33.485	NA	NA
NH 3	7	5/5/20	NEG	27076	29.119	NA	NA
NH 3	7	5/5/20	NEG	27077	29.647	NA	NA
NH 3	7	5/5/20	NEG	27078	32.19	NA	NA
NH 3	7	5/5/20	NEG	27079	31.164	NA	NA
NH 3	7	5/5/20	NEG	27080	29.474	NA	NA
NH 3	7	5/5/20	NEG	27081	27.433	NA	NA
NH 3	7	5/5/20	NEG	27082	29.144	NA	NA
NH 3	7	5/5/20	NEG	27083	27.355	NA	NA
NH 3	7	5/5/20	NEG	27084	29.377	NA	NA
NH 3	7	5/5/20	NEG	27085	29.607	NA	NA
NH 3	7	5/5/20	NEG	27086	28.742	NA	NA
NH 3	7	5/5/20	NEG	27087	29.716	NA	NA
NH 3	7	5/5/20	NEG	27088	28.35	NA	NA
NH 3	7	5/5/20	NEG	27089	33.505	NA	NA
NH 3	7	5/5/20	NEG	27090	31.435	NA	NA
NH 3	7	5/5/20	NEG	27091	31.183	NA	NA
NH 3	7	5/5/20	NEG	27092	29.001	NA	NA
NH 3	7	5/5/20	NEG	27093	28.451	NA	NA
NH 3	7	5/5/20	NEG	27094	28.069	NA	NA
NH 3	7	5/5/20	NEG	27095	31.235	NA	NA
NH 3	7	5/5/20	NEG	27096	27.562	NA	NA
NH 3	7	5/5/20	NEG	27097	29.516	NA	NA
NH 3	7	5/5/20	NEG	27098	30.965	NA	NA
NH 3	7	5/5/20	NEG	27099	25.17	NA	NA
NH 3	7	5/5/20	NEG	27100	28.234	NA	NA
NH 3	7	5/5/20	NEG	27101	30.539	NA	NA
NH 3	7	5/5/20	NEG	27102	25.905	NA	NA
NH 3	7	5/5/20	NEG	27103	28.034	NA	NA
NH 3	7	5/5/20	NEG	27104	29.554	NA	NA
NH 3	7	5/5/20	NEG	27105	25.849	NA	NA
NH 3	7	5/5/20	NEG	27106	27.568	NA	NA
NH 3	7	5/5/20	NEG	27107	28.056	NA	NA
NH 3	7	5/5/20	NEG	27108	26.282	NA	NA
NH 3	7	5/5/20	NEG	27109	29.768	NA	NA
NH 3	7	5/5/20	NEG	27110	29.478	NA	NA
NH 3	7	5/5/20	NEG	27111	28.117	NA	NA
NH 3	7	5/5/20	NEG	27112	28.519	NA	NA
NH 3	7	5/5/20	NEG	27113	28.618	NA	NA
NH 3	7	5/5/20	NEG	27114	29.335	NA	NA
NH 3	7	5/5/20	NEG	27115	28.89	NA	NA
NH 3	7	5/5/20	NEG	27116	26.263	NA	NA
NH 4	3	4/11/20	NEG	24823	28.2	NA	NA
NH 4	3	4/11/20	NEG	24830	26.787	NA	NA
NH 4	3	4/11/20	NEG	24832	26.72	NA	NA
NH 4	3	4/11/20	NEG	24836	22.087	NA	NA
NH 4	3	4/11/20	NEG	24837	23.356	NA	NA
NH 4	3	4/11/20	NEG	24844	27.893	NA	NA
NH 4	3	4/11/20	NEG	24845	28.574	NA	NA
NH 4	3	4/11/20	NEG	24848	24.901	NA	NA
NH 4	3	4/11/20	NEG	24851	26.972	NA	NA
NH 4	3	4/11/20	NEG	24852	23.91	NA	NA
NH 4	3	4/11/20	NEG	24856	23.819	NA	NA
NH 4	3	4/11/20	NEG	24858	26.352	NA	NA
NH 4	3	4/11/20	NEG	24859	28.997	NA	NA
NH 4	3	4/11/20	NEG	24865	30.817	NA	NA
NH 4	3	4/11/20	NEG	24917	29.303	NA	NA
NH 4	3	4/11/20	POS	24921	24.94	21.347	20.492
NH 4	3	4/11/20	NEG	24923	28.073	NA	NA
NH 4	3	4/11/20	NEG	24924	27.72	NA	NA
NH 4	3	4/10/20	NEG	24926	24.422	NA	NA
NH 4	3	4/11/20	NEG	24930	28.139	NA	NA
NH 4	3	4/10/20	POS	24932	29.172	23.624	22.754
NH 4	3	4/10/20	NEG	24933	27.61	NA	NA
NH 4	3	4/11/20	NEG	24934	27.678	NA	NA
NH 4	3	4/11/20	NEG	24936	29.764	NA	NA
NH 4	3	4/11/20	NEG	24937	27.822	NA	NA
NH 4	3	4/11/20	NEG	24940	30.132	NA	NA
NH 4	3	4/11/20	NEG	24942	28.84	NA	NA
NH 4	3	4/11/20	NEG	24944	25.806	NA	NA
NH 4	3	4/11/20	NEG	24947	28.33	NA	NA
NH 4	3	4/11/20	NEG	24948	30.638	NA	NA
NH 4	3	4/11/20	NEG	24951	24.83	NA	NA
NH 4	3	4/11/20	NEG	24952	25.773	NA	NA
NH 4	3	4/10/20	POS	24954	26.493	22.442	22.276
NH 4	3	4/9/20	NEG	24960	29.227	NA	NA
NH 4	3	4/9/20	NEG	24961	27.89	NA	NA
NH 4	3	4/9/20	NEG	24962	23.136	NA	NA
NH 4	3	4/9/20	NEG	24963	26.93	NA	NA
NH 4	3	4/9/20	NEG	24964	27.151	NA	NA
NH 4	3	4/9/20	NEG	24965	28.804	NA	NA
NH 4	3	4/9/20	NEG	24966	29.814	NA	NA
NH 4	3	4/9/20	NEG	24967	27.033	NA	NA
NH 4	3	4/9/20	NEG	24968	32.201	NA	NA
NH 4	3	4/9/20	POS	24969	26.736	24.066	22.975
NH 4	3	4/9/20	NEG	24970	25.517	NA	NA
NH 4	3	4/9/20	NEG	24971	28.334	NA	NA
NH 4	3	4/9/20	NEG	24972	24.636	NA	NA
NH 4	3	4/9/20	NEG	24973	29.939	NA	NA
NH 4	3	4/9/20	NEG	24974	28.657	NA	NA
NH 4	3	4/9/20	POS	24975	32.579	31.639	31.934
NH 4	3	4/9/20	NEG	24976	30.454	NA	NA
NH 4	3	4/9/20	NEG	24977	26.203	NA	NA
NH 4	3	4/9/20	NEG	24978	27.272	NA	NA
NH 4	3	4/9/20	NEG	24979	27.434	NA	NA
NH 4	3	4/9/20	NEG	24980	26.189	NA	NA
NH 4	3	4/9/20	NEG	24981	26.954	NA	NA
NH 4	3	4/9/20	POS	24982	27.784	18.678	17.676
NH 4	3	4/9/20	NEG	24983	26.06	NA	NA
NH 4	3	4/9/20	NEG	24984	29.424	NA	NA
NH 4	3	4/9/20	NEG	24985	29.106	NA	NA
NH 4	3	4/9/20	NEG	24986	27.3	NA	NA
NH 4	3	4/9/20	NEG	24987	21.048	NA	NA
NH 4	3	4/9/20	NEG	24988	31.918	NA	NA
NH 4	3	4/9/20	NEG	24989	29.172	NA	NA
NH 4	3	4/9/20	NEG	24990	29.785	NA	NA
NH 4	3	4/9/20	NEG	24991	32.122	NA	NA
NH 4	3	4/9/20	NEG	24992	33.932	NA	NA
NH 4	3	4/9/20	NEG	24993	28.17	NA	NA
NH 4	3	4/9/20	NEG	24994	33.01	NA	NA
NH 4	3	4/9/20	POS	24995	32.348	20.769	21.25
NH 4	3	4/9/20	NEG	24996	30.166	NA	NA
NH 4	3	4/9/20	NEG	24997	32.241	NA	NA
NH 4	3	4/9/20	POS	24998	32.839	24.717	24.025
NH 4	3	4/9/20	NEG	24999	32.07	NA	NA
NH 4	3	4/9/20	NEG	25000	29.623	NA	NA
NH 4	3	4/9/20	NEG	25001	28.587	NA	NA
NH 4	3	4/9/20	NEG	25002	29.949	NA	NA
NH 4	3	4/9/20	NEG	25003	31.036	NA	NA
NH 4	3	4/9/20	NEG	25004	31.758	NA	NA
NH 4	3	4/9/20	NEG	25005	32.431	NA	NA
NH 4	3	4/9/20	NEG	25006	28.107	NA	NA
NH 4	3	4/9/20	NEG	25007	30.249	NA	NA
NH 4	3	4/9/20	NEG	25008	32.829	NA	NA
NH 4	3	4/9/20	NEG	25009	30.704	NA	NA
NH 4	3	4/9/20	POS	25010	29.494	30.994	28.861
NH 4	3	4/9/20	NEG	25011	32.715	NA	NA
NH 4	3	4/9/20	NEG	25012	30.456	NA	NA
NH 4	3	4/9/20	NEG	25013	28.406	NA	NA
NH 4	3	4/9/20	NEG	25014	30.992	NA	NA
NH 4	3	4/9/20	NEG	25015	27.15	NA	NA
NH 4	3	4/9/20	INCONCLUSIVE	25016	28.412	NA	34.048
NH 4	3	4/9/20	NEG	25017	32.073	NA	NA
NH 4	3	4/9/20	NEG	25018	32.475	NA	NA
NH 4	3	4/9/20	NEG	25019	29.842	NA	NA
NH 4	3	4/9/20	NEG	25020	31.357	NA	NA
NH 4	3	4/9/20	NEG	25021	27.163	NA	NA
NH 4	3	4/9/20	NEG	25022	32.077	NA	NA
NH 4	3	4/9/20	NEG	25023	32.342	NA	NA
NH 4	3	4/9/20	NEG	25024	32.414	NA	NA
NH 4	3	4/9/20	NEG	25025	25.352	NA	NA
NH 4	3	4/9/20	NEG	25026	31.814	NA	NA
NH 4	3	4/9/20	NEG	25027	30.164	NA	NA
NH 4	3	4/9/20	NEG	25028	32.067	NA	NA
NH 4	3	4/9/20	NEG	25029	32.435	NA	NA
NH 4	3	4/9/20	NEG	25030	28.995	NA	NA
NH 4	3	4/9/20	NEG	25031	30.895	NA	NA
NH 4	3	4/9/20	POS	25032	28.266	19.287	18.694
NH 4	3	4/9/20	NEG	25033	32.56	NA	NA
NH 4	3	4/9/20	NEG	25034	29.981	NA	NA
NH 4	3	4/9/20	NEG	25035	29.556	NA	NA
NH 4	3	4/9/20	NEG	25036	30.304	NA	NA
NH 4	3	4/9/20	NEG	25037	25.079	NA	NA
NH 4	3	4/9/20	NEG	25038	31.28	NA	NA
NH 4	3	4/9/20	POS	25039	27.273	29.969	30.487
NH 4	3	4/9/20	NEG	25040	31.219	NA	NA
NH 4	3	4/9/20	NEG	25041	31.512	NA	NA
NH 4	3	4/9/20	NEG	25042	31.254	NA	NA
NH 4	3	4/9/20	NEG	25043	33.323	NA	NA
NH 4	3	4/9/20	NEG	25044	30.075	NA	NA
NH 4	3	4/9/20	NEG	25045	26.763	NA	NA
NH 4	3	4/9/20	POS	25046	30.983	25.379	25.001
NH 4	3	4/9/20	NEG	25047	34.77	NA	NA
NH 4	3	4/9/20	POS	25048	29.103	23.932	24.203
NH 4	3	4/9/20	POS	25049	31.296	35.995	36.354
NH 4	3	4/9/20	NEG	25050	29.64	NA	NA
NH 4	3	4/9/20	NEG	25051	30.433	NA	NA
NH 4	3	4/9/20	NEG	25052	32.324	NA	NA
NH 4	3	4/9/20	NEG	25053	30.715	NA	NA
NH 4	3	4/9/20	NEG	25054	32.281	NA	NA
NH 4	3	4/9/20	NEG	25055	31.19	NA	NA
NH 4	3	4/9/20	NEG	25056	27.123	NA	NA
NH 4	3	4/9/20	NEG	25057	28.066	NA	NA
NH 4	3	4/10/20	POS	25438	20.857	12.796	12.522
NH 4	3	4/10/20	NEG	25439	26.677	NA	NA
NH 4	3	4/10/20	POS	25440	22.419	17.355	16.815
NH 4	3	4/10/20	NEG	25441	27.266	NA	NA
NH 4	3	4/10/20	POS	25442	24.294	20.915	20.408
NH 4	3	4/10/20	POS	25443	21.219	13.915	13.715
NH 4	3	4/10/20	NEG	25444	26.966	NA	NA
NH 4	3	4/10/20	NEG	25445	27.794	NA	NA
NH 4	3	4/10/20	POS	25446	25.972	21.281	20.833
NH 4	3	4/10/20	NEG	25447	23.397	NA	NA
NH 4	3	4/10/20	POS	25448	26.609	19.472	18.492
NH 4	3	4/10/20	POS	25449	24.219	16.829	15.905
NH 4	3	4/10/20	NEG	25450	25.326	NA	NA
NH 4	3	4/10/20	NEG	25451	26.593	NA	NA
NH 4	3	4/10/20	POS	25452	28.837	18.836	17.784
NH 4	3	4/10/20	NEG	25453	26.487	NA	NA
NH 4	3	4/10/20	POS	25454	27.214	25.113	24.246
NH 4	3	4/10/20	NEG	25455	24.352	NA	NA
NH 4	3	4/10/20	NEG	25456	25.456	NA	NA
NH 4	3	4/10/20	NEG	25457	24.386	NA	NA
NH 4	3	4/10/20	POS	25458	28.436	29.593	28.729
NH 4	3	4/10/20	NEG	25459	29.425	NA	NA
NH 4	3	4/10/20	NEG	25460	27.656	NA	NA
NH 4	3	4/10/20	NEG	25461	27.546	NA	NA
NH 4	3	4/10/20	NEG	25462	25.988	NA	NA
NH 4	3	4/10/20	NEG	25463	22.709	NA	NA
NH 4	3	4/10/20	NEG	25464	25.983	NA	NA
NH 4	3	4/10/20	POS	25465	25.382	25.689	23.709
NH 4	3	4/10/20	POS	25466	24.606	21.218	20.414
NH 4	3	4/10/20	NEG	25467	26.124	NA	NA
NH 4	3	4/10/20	NEG	25468	28.279	NA	NA
NH 4	3	4/10/20	POS	25469	25.925	17.828	17.46
NH 4	3	4/10/20	POS	25470	26.289	22.237	21.318
NH 4	3	4/10/20	POS	25471	27.693	27.445	26.978
NH 4	3	4/10/20	NEG	25472	27.726	NA	NA
NH 4	3	4/10/20	NEG	25473	25.836	NA	NA
NH 4	3	4/10/20	NEG	25474	24.197	NA	NA
NH 4	3	4/10/20	NEG	25475	28.844	NA	NA
NH 4	3	4/10/20	NEG	25476	26.385	NA	NA
NH 4	3	4/10/20	POS	25477	27.832	31.09	30.515
NH 4	3	4/10/20	NEG	25478	25.907	NA	NA
NH 4	3	4/10/20	POS	25479	23.235	18.909	18.186
NH 4	3	4/10/20	POS	25480	27.676	15.9	16.227
NH 4	3	4/10/20	POS	25481	25.293	23.536	24.303
NH 4	3	4/10/20	NEG	25482	26.6	NA	NA
NH 4	3	4/10/20	POS	25483	27.757	24.631	23.756
NH 4	3	4/10/20	NEG	25484	26.59	NA	NA
NH 4	3	4/10/20	POS	25485	26.068	23.12	23.338
NH 4	3	4/10/20	POS	25486	24.826	24.454	24.236
NH 4	3	4/10/20	NEG	25487	27.229	NA	NA
NH 4	3	4/10/20	POS	25488	30.619	30.487	29.212
NH 4	3	4/10/20	NEG	25489	28.528	NA	NA
NH 4	3	4/10/20	NEG	25490	27.551	NA	NA
NH 4	3	4/10/20	NEG	25491	28.592	NA	NA
NH 4	3	4/10/20	NEG	25492	29.518	NA	NA
NH 4	3	4/10/20	POS	25493	28.209	25.944	24.742
NH 4	3	4/10/20	POS	25494	26.084	24.696	24.46
NH 4	3	4/10/20	NEG	25495	28.407	NA	NA
NH 4	3	4/10/20	POS	25496	23.305	14.72	15.399
NH 4	3	4/10/20	POS	25497	28.62	23.256	23.226
NH 4	3	4/10/20	NEG	25498	30.629	NA	NA
NH 4	3	4/10/20	POS	25499	26.805	18.314	18.226
NH 4	3	4/10/20	NEG	25500	27.812	NA	NA
NH 4	3	4/10/20	NEG	25501	27.342	NA	NA
NH 4	3	4/10/20	NEG	25502	28.04	NA	NA
NH 4	3	4/10/20	NEG	25503	26.18	NA	NA
NH 4	3	4/10/20	NEG	25504	29.365	NA	NA
NH 4	3	4/10/20	NEG	25505	29.908	NA	NA
NH 4	3	4/10/20	NEG	25506	28.949	NA	NA
NH 4	3	4/10/20	NEG	25507	23.611	NA	NA
NH 4	3	4/10/20	NEG	25508	27.3	NA	NA
NH 4	3	4/10/20	NEG	25509	30.011	NA	NA
NH 4	3	4/10/20	NEG	25510	31.375	NA	NA
NH 4	3	4/10/20	POS	25511	30.318	19.209	20.555
NH 4	3	4/10/20	NEG	25512	27.938	NA	NA
NH 4	3	4/10/20	NEG	25513	25.318	NA	NA
NH 4	3	4/10/20	NEG	25514	30.215	NA	NA
NH 4	3	4/10/20	POS	25515	24.459	20.912	20.685
NH 4	3	4/10/20	POS	25516	30.25	28.753	27.919
NH 4	3	4/10/20	POS	25517	25.543	26.74	26.582
NH 4	3	4/10/20	NEG	25518	30.793	NA	NA
NH 4	3	4/10/20	NEG	25519	29.631	NA	NA
NH 4	3	4/10/20	POS	25520	32.828	29.211	29.19
NH 4	3	4/10/20	NEG	25521	27.424	NA	NA
NH 4	3	4/10/20	POS	25522	27.43	20.668	20.113
NH 4	3	4/10/20	NEG	25523	29.784	NA	NA
NH 4	3	4/10/20	NEG	25524	24.677	NA	NA
NH 4	3	4/10/20	NEG	25525	22.407	NA	NA
NH 4	3	4/10/20	NEG	25526	25.949	NA	NA
NH 4	3	4/10/20	NEG	25527	26.681	NA	NA
NH 4	3	4/10/20	NEG	25528	30.175	NA	NA
NH 4	3	4/10/20	NEG	25529	29.456	NA	NA
NH 4	3	4/10/20	NEG	25530	28.195	NA	NA
NH 4	3	4/10/20	NEG	25531	29.335	NA	NA
NH 4	3	4/10/20	NEG	25532	26.681	NA	NA
NH 4	3	4/10/20	NEG	25533	24.316	NA	NA
NH 4	3	4/10/20	NEG	25534	27.741	NA	NA
NH 4	3	4/10/20	POS	25535	29.764	25.336	24.476
NH 4	3	4/10/20	NEG	25536	28.57	NA	NA
NH 4	3	4/10/20	NEG	25537	30.588	NA	NA
NH 4	3	4/10/20	NEG	25538	26.897	NA	NA
NH 4	3	4/10/20	NEG	25539	29.632	NA	NA
NH 4	3	4/10/20	NEG	25540	28.88	NA	NA
NH 4	3	4/10/20	NEG	25541	26.466	NA	NA
NH 4	3	4/10/20	NEG	25542	28.212	NA	NA
NH 4	3	4/10/20	NEG	25543	27.119	NA	NA
NH 4	3	4/10/20	POS	25544	26.439	24.216	24.23
NH 4	3	4/10/20	POS	25545	29.604	21.397	20.918
NH 4	3	4/10/20	NEG	25546	28.532	NA	NA
NH 4	3	4/10/20	NEG	25547	30.658	NA	NA
NH 4	3	4/10/20	NEG	25548	28.739	NA	NA
NH 4	3	4/10/20	NEG	25549	25.504	NA	NA
NH 4	3	4/10/20	POS	25550	27.177	23.62	22.807
NH 4	3	4/10/20	NEG	25551	29.359	NA	NA
NH 4	3	4/10/20	NEG	25552	27.082	NA	NA
NH 4	3	4/10/20	NEG	25553	30.593	NA	NA
NH 4	3	4/10/20	NEG	25554	24.409	NA	NA
NH 4	3	4/10/20	NEG	25555	29.372	NA	NA
NH 4	3	4/10/20	NEG	25556	26.765	NA	NA
NH 4	3	4/10/20	POS	25557	24.285	20.917	20.564
NH 4	3	4/10/20	POS	25558	28.286	23.451	23.572
NH 4	3	4/10/20	NEG	25559	28.428	NA	NA
NH 4	4	4/16/20	POS	23969	28.15	35.507	31.988
NH 4	4	4/16/20	POS	23971	24.136	25.44	24.733
NH 4	4	4/16/20	NEG	23972	25.591	NA	NA
NH 4	4	4/16/20	NEG	23998	29.247	NA	NA
NH 4	4	4/16/20	POS	23999	30.474	21.715	21.522
NH 4	4	4/16/20	NEG	24000	29.998	NA	NA
NH 4	4	4/16/20	NEG	24002	28.957	NA	NA
NH 4	4	4/16/20	NEG	24003	28.669	NA	NA
NH 4	4	4/16/20	POS	24013	24.595	16.391	16.51
NH 4	4	4/16/20	NEG	24014	31.648	NA	NA
NH 4	4	4/16/20	NEG	24015	29.941	NA	NA
NH 4	4	4/16/20	NEG	24017	31.934	NA	NA
NH 4	4	4/16/20	NEG	24018	28.484	NA	NA
NH 4	4	4/16/20	NEG	24019	30.541	NA	NA
NH 4	4	4/16/20	NEG	24022	30.567	NA	NA
NH 4	4	4/16/20	NEG	24023	29.438	NA	NA
NH 4	4	4/16/20	NEG	24025	26.417	NA	NA
NH 4	4	4/16/20	NEG	24026	30.075	NA	NA
NH 4	4	4/16/20	NEG	24027	27.486	NA	NA
NH 4	4	4/16/20	POS	24028	30.383	26.776	26.693
NH 4	4	4/16/20	POS	24029	26.027	23.634	23.231
NH 4	4	4/16/20	POS	24036	25.443	17.777	17.862
NH 4	4	4/16/20	POS	24038	31.261	18.567	18.597
NH 4	4	4/16/20	NEG	24043	32.202	NA	NA
NH 4	4	4/16/20	NEG	24046	28.134	NA	NA
NH 4	4	4/16/20	NEG	24047	28.819	NA	NA
NH 4	4	4/16/20	POS	24048	23.718	21.676	20.985
NH 4	4	4/16/20	NEG	24051	30.105	NA	NA
NH 4	4	4/16/20	NEG	24053	31.413	NA	NA
NH 4	4	4/16/20	POS	24056	26.76	19.3	18.593
NH 4	4	4/16/20	NEG	24058	31.264	NA	NA
NH 4	4	4/16/20	NEG	24079	27.369	NA	NA
NH 4	4	4/16/20	NEG	24082	26.22	NA	NA
NH 4	4	4/16/20	NEG	24115	30.262	NA	NA
NH 4	4	4/16/20	NEG	24119	25.315	NA	NA
NH 4	4	4/16/20	NEG	24121	29.096	NA	NA
NH 4	4	4/16/20	NEG	24122	32.536	NA	NA
NH 4	4	4/16/20	NEG	24125	28.967	NA	NA
NH 4	4	4/16/20	NEG	24126	27.685	NA	NA
NH 4	4	4/16/20	NEG	24127	29.46	NA	NA
NH 4	4	4/16/20	NEG	24128	29.683	NA	NA
NH 4	4	4/16/20	NEG	24129	32.516	NA	NA
NH 4	4	4/16/20	NEG	24130	31.013	NA	NA
NH 4	4	4/16/20	NEG	24132	28.208	NA	NA
NH 4	4	4/16/20	NEG	24135	27.436	NA	NA
NH 4	4	4/16/20	NEG	24136	29.553	NA	NA
NH 4	4	4/16/20	NEG	24137	27.723	NA	NA
NH 4	4	4/16/20	NEG	24138	28.354	NA	NA
NH 4	4	4/16/20	NEG	24139	29.925	NA	NA
NH 4	4	4/18/20	NEG	24141	34.043	NA	NA
NH 4	4	4/18/20	NEG	24269	31.856	NA	NA
NH 4	4	4/18/20	NEG	24271	32.33	NA	NA
NH 4	4	4/18/20	NEG	24274	30.095	NA	NA
NH 4	4	4/18/20	NEG	24275	29.034	NA	NA
NH 4	4	4/18/20	NEG	24281	29.137	NA	NA
NH 4	4	4/16/20	POS	24282	23.029	33.559	30.851
NH 4	4	4/16/20	POS	24283	26.477	27.819	27.693
NH 4	4	4/16/20	POS	24286	27.019	33.599	31.319
NH 4	4	4/16/20	NEG	24288	26.151	NA	NA
NH 4	4	4/16/20	POS	24289	23.958	24.511	23.368
NH 4	4	4/16/20	POS	24290	20.649	30.761	30.585
NH 4	4	4/16/20	NEG	24291	26.949	NA	NA
NH 4	4	4/16/20	POS	24292	27.401	27.913	28.173
NH 4	4	4/16/20	POS	24293	28.803	26.951	26.321
NH 4	4	4/16/20	NEG	24294	24.947	NA	NA
NH 4	4	4/16/20	POS	24295	27.176	31.156	29.909
NH 4	4	4/16/20	POS	24298	26.839	33.746	31.728
NH 4	4	4/16/20	POS	24318	24.224	27.173	26.27
NH 4	4	4/16/20	POS	24320	21.926	33.088	31.653
NH 4	4	4/18/20	NEG	24352	31.675	NA	NA
NH 4	4	4/17/20	NEG	24354	25.267	NA	NA
NH 4	4	4/16/20	NEG	24362	22.649	NA	NA
NH 4	4	4/16/20	POS	24363	30.023	30.239	25.242
NH 4	4	4/16/20	NEG	24364	27.794	NA	NA
NH 4	4	4/16/20	POS	24365	24.819	17.886	18.558
NH 4	4	4/16/20	POS	24366	30.908	30.769	30.184
NH 4	4	4/16/20	POS	24367	29.237	22.272	22.145
NH 4	4	4/16/20	POS	24368	19.155	29.042	27.074
NH 4	4	4/16/20	NEG	24369	21.741	NA	NA
NH 4	4	4/16/20	NEG	24370	27.84	NA	NA
NH 4	4	4/16/20	NEG	24372	27.899	NA	NA
NH 4	4	4/16/20	POS	24373	26.503	31.224	29.515
NH 4	4	4/16/20	NEG	24374	28.195	NA	NA
NH 4	4	4/16/20	POS	24376	27.763	34.158	31.649
NH 4	4	4/16/20	POS	24377	27.013	24.245	23.559
NH 4	4	4/16/20	POS	24378	26.638	25.287	24.815
NH 4	4	4/16/20	POS	24379	29.78	33.42	32.915
NH 4	4	4/16/20	POS	24380	24.889	24.49	23.405
NH 4	4	4/16/20	POS	24381	30.774	35.564	33.35
NH 4	4	4/16/20	POS	24383	29.183	34.594	30.672
NH 4	4	4/16/20	NEG	24385	33.221	NA	NA
NH 4	4	4/16/20	NEG	24459	32.451	NA	NA
NH 4	4	4/16/20	NEG	24460	31.315	NA	NA
NH 4	4	4/16/20	NEG	24461	26.788	NA	NA
NH 4	4	4/16/20	NEG	24463	27.712	NA	NA
NH 4	4	4/16/20	NEG	24464	32.688	NA	NA
NH 4	4	4/16/20	NEG	24465	28.212	NA	NA
NH 4	4	4/16/20	NEG	24466	29.141	NA	NA
NH 4	4	4/16/20	NEG	24467	27.947	NA	NA
NH 4	4	4/16/20	NEG	24468	29.855	NA	NA
NH 4	4	4/16/20	NEG	24469	32.517	NA	NA
NH 4	4	4/16/20	NEG	24470	26.516	NA	NA
NH 4	4	4/16/20	NEG	24471	29.276	NA	NA
NH 4	4	4/16/20	NEG	24472	29.701	NA	NA
NH 4	4	4/16/20	NEG	24473	26.524	NA	NA
NH 4	4	4/16/20	NEG	24474	33.55	NA	NA
NH 4	4	4/16/20	POS	24475	27.581	34.085	32.485
NH 4	4	4/16/20	NEG	24476	30.781	NA	NA
NH 4	4	4/16/20	POS	24477	25.766	26.292	24.874
NH 4	4	4/16/20	NEG	24478	28.409	NA	NA
NH 4	4	4/16/20	NEG	24480	24.731	NA	NA
NH 4	4	4/16/20	POS	24481	29.67	19.948	20.254
NH 4	4	4/16/20	POS	24482	24.781	30.298	30.174
NH 4	4	4/16/20	NEG	24483	30.99	NA	NA
NH 4	4	4/16/20	NEG	24484	28.74	NA	NA
NH 4	4	4/16/20	NEG	24485	30.244	NA	NA
NH 4	4	4/16/20	POS	24486	27.643	17.715	17.623
NH 4	4	4/16/20	POS	24487	29.998	28.635	27.718
NH 4	4	4/16/20	POS	24488	29.233	21.928	21.172
NH 4	4	4/16/20	NEG	24489	31.02	NA	NA
NH 4	4	4/16/20	POS	24490	26.6	22.818	21.89
NH 4	4	4/16/20	POS	25938	19.686	18.39	17.723
NH 4	4	4/16/20	NEG	25943	32.21	NA	NA
NH 4	4	4/16/20	NEG	25944	29.127	NA	NA
NH 4	4	4/16/20	NEG	25945	33.318	NA	NA
NH 4	4	4/16/20	POS	25947	20.777	18.877	19.237
NH 4	4	4/16/20	NEG	25949	27.869	NA	NA
NH 4	4	4/16/20	NEG	25957	31.431	NA	NA
NH 4	4	4/16/20	NEG	25958	30.939	NA	NA
NH 4	4	4/16/20	NEG	25959	29.483	NA	NA
NH 4	4	4/16/20	NEG	25961	25.187	NA	NA
NH 4	4	4/18/20	NEG	26015	33.231	NA	NA
NH 4	4	4/18/20	NEG	26020	31.222	NA	NA
NH 4	4	4/17/20	NEG	26022	29.826	NA	NA
NH 4	4	4/17/20	NEG	26023	24.565	NA	NA
NH 4	4	4/16/20	NEG	26053	29.468	NA	NA
NH 4	4	4/16/20	NEG	26056	26.533	NA	NA
NH 4	4	4/16/20	POS	26057	27.334	34.186	31.339
NH 4	4	4/16/20	NEG	26058	27.308	NA	NA
NH 4	4	4/16/20	POS	26059	28.734	18.984	19.264
NH 4	4	4/16/20	NEG	26060	27.416	NA	NA
NH 4	4	4/16/20	NEG	26062	30.646	NA	NA
NH 4	4	4/16/20	NEG	26063	28.731	NA	NA
NH 4	4	4/16/20	NEG	26069	30.243	NA	NA
NH 4	4	4/16/20	NEG	26072	29.27	NA	NA
NH 4	4	4/16/20	POS	26073	31.316	35.374	34.927
NH 4	4	4/16/20	POS	26074	25.979	19.732	19.536
NH 4	4	4/16/20	NEG	26075	27.771	NA	NA
NH 4	4	4/16/20	NEG	26076	29.43	NA	NA
NH 4	4	4/16/20	NEG	26079	29.775	NA	NA
NH 4	4	4/18/20	NEG	26121	31.768	NA	NA
NH 4	4	4/16/20	NEG	26236	26.227	NA	NA
NH 4	4	4/16/20	NEG	26238	26.917	NA	NA
NH 4	4	4/16/20	NEG	26240	29.538	NA	NA
NH 4	4	4/16/20	NEG	26243	25.988	NA	NA
NH 4	4	4/16/20	NEG	26244	28.094	NA	NA
NH 4	4	4/16/20	NEG	26245	26.366	NA	NA
NH 4	4	4/16/20	NEG	26246	31.956	NA	NA
NH 4	4	4/16/20	NEG	26248	23.035	NA	NA
NH 4	4	4/16/20	NEG	26249	28.002	NA	NA
NH 4	4	4/16/20	POS	26254	24.654	29.124	28.058
NH 4	4	4/16/20	POS	26261	27.679	34.118	31.276
NH 4	4	4/16/20	POS	26267	23.656	26.951	25.687
NH 4	4	4/16/20	NEG	26273	33.607	NA	NA
NH 4	4	4/16/20	NEG	26274	30.431	NA	NA
NH 4	4	4/16/20	NEG	26275	34.859	NA	NA
NH 4	4	4/16/20	NEG	26276	30.393	NA	NA
NH 4	4	4/16/20	POS	26277	24.047	15.888	16.458
NH 4	4	4/16/20	NEG	26278	30.855	NA	NA
NH 4	4	4/16/20	NEG	26279	30.26	NA	NA
NH 4	4	4/16/20	NEG	26280	31.306	NA	NA
NH 4	4	4/16/20	NEG	26281	26.743	NA	NA
NH 4	4	4/16/20	NEG	26282	23.899	NA	NA
NH 4	4	4/16/20	NEG	26283	28.489	NA	NA
NH 4	4	4/16/20	NEG	26284	30.476	NA	NA
NH 4	4	4/16/20	POS	26285	26.319	23.713	22.237
NH 4	4	4/16/20	NEG	26286	25.477	NA	NA
NH 4	4	4/16/20	NEG	26287	29.465	NA	NA
NH 4	4	4/16/20	NEG	26288	32.109	NA	NA
NH 4	4	4/17/20	NEG	26289	28.614	NA	NA
NH 4	4	4/16/20	POS	26290	24.311	23.807	22.712
NH 4	4	4/16/20	NEG	26291	24.832	NA	NA
NH 4	4	4/16/20	NEG	26292	22.145	NA	NA
NH 4	4	4/17/20	POS	26293	24.815	14.323	13.631
NH 4	4	4/16/20	NEG	26294	32.961	NA	NA
NH 4	4	4/16/20	POS	26295	27.722	18.292	18.566
NH 4	4	4/17/20	NEG	26296	24.466	NA	NA
NH 4	4	4/17/20	NEG	26297	27.918	NA	NA
NH 4	4	4/16/20	NEG	26298	30.526	NA	NA
NH 4	4	4/17/20	INCONCLUSIVE	26299	26.919	34.97	NA
NH 4	4	4/16/20	NEG	26300	26.554	NA	NA
NH 4	4	4/16/20	NEG	26301	30.08	NA	NA
NH 4	4	4/16/20	NEG	26302	30.824	NA	NA
NH 4	4	4/16/20	NEG	26304	30.477	NA	NA
NH 4	4	4/16/20	NEG	26305	30.964	NA	NA
NH 4	4	4/16/20	NEG	26306	29.136	NA	NA
NH 4	4	4/16/20	POS	26307	27.906	21.604	20.98
NH 4	4	4/16/20	NEG	26308	32.34	NA	NA
NH 4	4	4/17/20	NEG	26309	26.492	NA	NA
NH 4	4	4/16/20	NEG	26310	29.322	NA	NA
NH 4	4	4/16/20	NEG	26332	33.276	NA	NA
NH 4	4	4/16/20	NEG	26340	28.928	NA	NA
NH 4	4	4/16/20	NEG	26341	31.465	NA	NA
NH 4	4	4/16/20	NEG	26344	30.574	NA	NA
NH 4	4	4/16/20	NEG	26345	32.086	NA	NA
NH 4	4	4/16/20	NEG	26347	31.093	NA	NA
NH 4	4	4/16/20	NEG	26354	24.573	NA	NA
NH 4	4	4/16/20	NEG	26355	32.439	NA	NA
NH 4	4	4/16/20	NEG	26356	29.641	NA	NA
NH 4	4	4/16/20	NEG	26361	29.485	NA	NA
NH 4	4	4/16/20	NEG	26368	30.291	NA	NA
NH 4	4	4/16/20	NEG	26373	26.257	NA	NA
NH 4	6	4/29/20	NEG	26473	25.156	NA	NA
NH 4	6	4/29/20	NEG	26474	27.726	NA	NA
NH 4	6	4/29/20	NEG	26475	27.542	NA	NA
NH 4	6	4/29/20	NEG	26476	27.044	NA	NA
NH 4	6	4/29/20	POS	26477	28.563	24.079	23.919
NH 4	6	4/29/20	NEG	26478	28.268	NA	NA
NH 4	6	4/29/20	NEG	26479	29.524	NA	NA
NH 4	6	4/29/20	NEG	26480	27.489	NA	NA
NH 4	6	4/29/20	NEG	26481	28.854	NA	NA
NH 4	6	4/29/20	INCONCLUSIVE	26482	28.99	NA	33.048
NH 4	6	4/29/20	NEG	26483	28.774	NA	NA
NH 4	6	4/29/20	NEG	26484	28.195	NA	NA
NH 4	6	4/29/20	POS	26485	25.943	21.323	20.983
NH 4	6	4/29/20	NEG	26486	25.771	NA	NA
NH 4	6	4/29/20	NEG	26487	26.152	NA	NA
NH 4	6	4/29/20	POS	26488	29.7	24.633	24.202
NH 4	6	4/29/20	NEG	26489	30.477	NA	NA
NH 4	6	4/29/20	NEG	26490	29.254	NA	NA
NH 4	6	4/29/20	POS	26491	26.364	24.753	23.872
NH 4	6	4/29/20	NEG	26492	30.971	NA	NA
NH 4	6	4/29/20	NEG	26493	29.42	NA	NA
NH 4	6	4/29/20	NEG	26494	29.858	NA	NA
NH 4	6	4/29/20	NEG	26495	27.277	NA	NA
NH 4	6	4/29/20	NEG	26496	26.542	NA	NA
NH 4	6	4/29/20	NEG	26497	26.525	NA	NA
NH 4	6	4/29/20	POS	26498	27.231	18.478	17.999
NH 4	6	4/29/20	NEG	26499	29.113	NA	NA
NH 4	6	4/29/20	NEG	26500	26.663	NA	NA
NH 4	6	4/29/20	POS	26501	30.472	34.032	32.536
NH 4	6	4/29/20	POS	26502	25.603	28.47	27.199
NH 4	6	4/29/20	NEG	26503	28.816	NA	NA
NH 4	6	4/29/20	POS	26504	25.864	29.237	28.926
NH 4	6	4/29/20	NEG	26505	27.991	NA	NA
NH 4	6	4/29/20	NEG	26506	27.49	NA	NA
NH 4	6	4/29/20	POS	26507	28.121	31.57	31.55
NH 4	6	4/29/20	NEG	26508	28.085	NA	NA
NH 4	6	4/29/20	NEG	26509	29.354	NA	NA
NH 4	6	4/29/20	NEG	26510	29.926	NA	NA
NH 4	6	4/29/20	NEG	26511	29.391	NA	NA
NH 4	6	4/29/20	NEG	26512	26.864	NA	NA
NH 4	6	4/29/20	NEG	26513	27.825	NA	NA
NH 4	6	4/29/20	NEG	26514	29.128	NA	NA
NH 4	6	4/29/20	NEG	26515	30.759	NA	NA
NH 4	6	4/29/20	NEG	26516	27.188	NA	NA
NH 4	6	4/29/20	NEG	26517	28.278	NA	NA
NH 4	6	4/29/20	NEG	26518	29.332	NA	NA
NH 4	6	4/29/20	NEG	26519	29.524	NA	NA
NH 4	6	4/29/20	NEG	26520	28.899	NA	NA
NH 4	6	4/29/20	NEG	26521	24.803	NA	NA
NH 4	6	4/29/20	NEG	26522	24.677	NA	NA
NH 4	6	4/29/20	NEG	26523	31.048	NA	NA
NH 4	6	4/29/20	NEG	26524	23.204	NA	NA
NH 4	6	4/29/20	NEG	26525	29.863	NA	NA
NH 4	6	4/29/20	NEG	26526	28.315	NA	NA
NH 4	6	4/29/20	NEG	26527	26.547	NA	NA
NH 4	6	4/29/20	POS	26528	29.749	23.308	23.006
NH 4	6	4/29/20	NEG	26529	30.927	NA	NA
NH 4	6	4/29/20	NEG	26530	26.122	NA	NA
NH 4	6	4/29/20	NEG	26531	28.674	NA	NA
NH 4	6	4/29/20	NEG	26532	30.583	NA	NA
NH 4	6	4/29/20	NEG	26533	28.351	NA	NA
NH 4	6	4/29/20	NEG	26534	29.247	NA	NA
NH 4	7	5/5/20	NEG	25813	29.545	NA	NA
NH 4	7	5/5/20	NEG	25814	27.789	NA	NA
NH 4	7	5/5/20	NEG	25815	26.565	NA	NA
NH 4	7	5/5/20	NEG	25816	24.623	NA	NA
NH 4	7	5/5/20	NEG	25817	27.838	NA	NA
NH 4	7	5/5/20	POS	25818	30.713	33.09	31.102
NH 4	7	5/5/20	POS	25819	26.587	33.58	32.613
NH 4	7	5/5/20	NEG	25820	27.498	NA	NA
NH 4	7	5/5/20	NEG	25821	25.978	NA	NA
NH 4	7	5/5/20	NEG	25822	29.67	NA	NA
NH 4	7	5/5/20	POS	25823	23.839	36.086	32.644
NH 4	7	5/5/20	NEG	25824	26.925	NA	NA
NH 4	7	5/5/20	NEG	25825	28.568	NA	NA
NH 4	7	5/5/20	POS	25826	23.481	39.557	32.663
NH 4	7	5/5/20	NEG	25827	25.556	NA	NA
NH 4	7	5/5/20	NEG	25828	24.278	NA	NA
NH 4	7	5/5/20	NEG	25829	23.318	NA	NA
NH 4	7	5/5/20	NEG	25830	27.836	NA	NA
NH 4	7	5/5/20	NEG	25831	28.878	NA	NA
NH 4	7	5/5/20	NEG	25832	27.744	NA	NA
NH 4	7	5/5/20	POS	25833	23.813	35.242	31.515
NH 4	7	5/5/20	NEG	25834	25.556	NA	NA
NH 4	7	5/5/20	INCONCLUSIVE	25835	27.911	36.377	NA
NH 4	7	5/5/20	POS	25836	23.797	32.834	27.823
NH 4	7	5/5/20	NEG	25837	26.773	NA	NA
NH 4	7	5/5/20	NEG	25838	29.317	NA	NA
NH 4	7	5/5/20	NEG	25839	29.345	NA	NA
NH 4	7	5/5/20	NEG	25840	27.638	NA	NA
NH 4	7	5/5/20	INCONCLUSIVE	25841	26.294	NA	32.761
NH 4	7	5/5/20	NEG	25842	30.625	NA	NA
NH 4	7	5/5/20	NEG	25843	26.099	NA	NA
NH 4	7	5/5/20	NEG	25844	25.882	NA	NA
NH 4	7	5/5/20	NEG	25845	29.418	NA	NA
NH 4	7	5/5/20	NEG	25846	24.595	NA	NA
NH 4	7	5/5/20	NEG	25847	27.967	NA	NA
NH 4	7	5/5/20	NEG	25848	23.172	NA	NA
NH 4	7	5/5/20	NEG	25849	27.818	NA	NA
NH 4	7	5/5/20	POS	25850	24.584	19.338	19.266
NH 4	7	5/5/20	NEG	25851	25.707	NA	NA
NH 4	7	5/5/20	POS	25852	26.822	19.947	18.802
NH 4	7	5/5/20	POS	25853	25.567	25.357	23.118
NH 4	7	5/5/20	POS	25854	26.472	35.998	33.51
NH 4	7	5/5/20	NEG	25855	25.202	NA	NA
NH 4	7	5/5/20	NEG	25856	20.799	NA	NA
NH 4	7	5/5/20	POS	25857	25.771	35.106	30.222
NH 4	7	5/5/20	NEG	25858	27.22	NA	NA
NH 4	7	5/5/20	NEG	25859	28.64	NA	NA
NH 4	7	5/5/20	NEG	25860	23.816	NA	NA
NH 4	7	5/5/20	NEG	25861	23.838	NA	NA
NH 4	7	5/5/20	NEG	25862	30.196	NA	NA
NH 4	7	5/5/20	NEG	25863	25.043	NA	NA
NH 4	7	5/5/20	POS	25864	27.657	33.447	29.253
NH 4	7	5/5/20	NEG	25865	28.095	NA	NA
NH 4	7	5/5/20	NEG	25866	27.504	NA	NA
NH 4	7	5/5/20	NEG	25867	27.802	NA	NA
NH 4	7	5/5/20	NEG	25868	28.408	NA	NA
NH 4	7	5/5/20	NEG	25869	26.79	NA	NA
NH 4	7	5/5/20	NEG	25870	29.632	NA	NA
NH 4	7	5/5/20	NEG	25871	29.413	NA	NA
NH 4	7	5/5/20	NEG	25872	26.634	NA	NA
NH 4	7	5/5/20	NEG	25873	28.832	NA	NA
NH 4	7	5/5/20	NEG	25874	25.875	NA	NA
NH 4	7	5/5/20	NEG	25875	25.01	NA	NA
NH 4	7	5/5/20	NEG	25876	27.746	NA	NA
NH 4	7	5/5/20	NEG	25877	26.719	NA	NA
NH 4	7	5/5/20	NEG	25878	25.43	NA	NA
NH 4	7	5/5/20	NEG	25879	28.651	NA	NA
NH 4	7	5/5/20	NEG	25880	26.317	NA	NA
[truncated: 147 more rows]
