# Supplementary material for: Estimating epidemiologic dynamics from cross-sectional viral load distributions
Source: Science. Author manuscript; Available in PMC 2021 Oct 20. (PMC8527857; doi:10.1126/science.abh0635)
Supplement: S2data [file NIHMS1741625-supplement-S2data.csv]

coll_date	ORF1ab_Ct
2020-04-03	36
2020-04-03	29.4
2020-04-03	20.3
2020-04-03	20
2020-04-03	29.1
2020-04-03	31.6
2020-04-03	17.2
2020-04-03	33.6
2020-04-03	23.7
2020-04-03	17.2
2020-04-03	19.2
2020-04-03	28.4
2020-04-03	30.7
2020-04-03	25
2020-04-03	23.9
2020-04-03	14.8
2020-04-03	23.1
2020-04-03	20.4
2020-04-03	33.5
2020-04-03	19
2020-04-03	23.6
2020-04-03	34.3
2020-04-03	22.2
2020-04-03	29.7
2020-04-03	31.1
2020-04-03	19.3
2020-04-03	30.4
2020-04-03	33.3
2020-04-03	17.1
2020-04-04	35.5
2020-04-04	23.8
2020-04-04	18.7
2020-04-04	26
2020-04-04	29.7
2020-04-04	14.4
2020-04-04	23.5
2020-04-04	26.2
2020-04-04	18.2
2020-04-04	18.2
2020-04-04	24.3
2020-04-04	22.6
2020-04-04	24.1
2020-04-04	18.8
2020-04-04	21.4
2020-04-04	29.1
2020-04-04	25.2
2020-04-04	21
2020-04-04	22.7
2020-04-04	28.1
2020-04-04	20.4
2020-04-04	36.9
2020-04-04	27.7
2020-04-04	31.2
2020-04-04	19.7
2020-04-04	16.4
2020-04-04	16.4
2020-04-04	16.4
2020-04-04	16.4
2020-04-04	16.4
2020-04-04	16.4
2020-04-04	15.8
2020-04-04	16.2
2020-04-04	23.8
2020-04-04	18
2020-04-05	25.3
2020-04-05	14.9
2020-04-05	34.3
2020-04-05	19.1
2020-04-05	23.4
2020-04-05	17.2
2020-04-05	36.2
2020-04-05	22.7
2020-04-05	19
2020-04-05	30.8
2020-04-05	28.2
2020-04-05	18.4
2020-04-05	21.3
2020-04-05	32.1
2020-04-05	20.4
2020-04-05	23.9
2020-04-05	26.4
2020-04-05	25.6
2020-04-05	19.6
2020-04-05	20.9
2020-04-05	22.4
2020-04-05	18.2
2020-04-06	20.6
2020-04-06	30.5
2020-04-06	28.1
2020-04-06	17.9
2020-04-06	16.8
2020-04-06	31.5
2020-04-06	28.4
2020-04-06	16.2
2020-04-06	16.4
2020-04-06	16.4
2020-04-06	29.4
2020-04-06	37.1
2020-04-06	20.9
2020-04-06	30
2020-04-06	31.6
2020-04-06	28.3
2020-04-06	38.3
2020-04-06	26.5
2020-04-06	30.9
2020-04-06	22.9
2020-04-06	26.8
2020-04-06	26.8
2020-04-06	26.8
2020-04-06	32.6
2020-04-06	28.6
2020-04-06	27.5
2020-04-06	24.2
2020-04-06	17.7
2020-04-06	17.7
2020-04-06	17.3
2020-04-06	23.2
2020-04-06	28.8
2020-04-07	23.8
2020-04-07	35.1
2020-04-07	35.1
2020-04-07	35.1
2020-04-07	35.1
2020-04-07	35.1
2020-04-07	21.3
2020-04-07	17.5
2020-04-07	34.8
2020-04-07	20
2020-04-07	19.6
2020-04-07	24.1
2020-04-07	14.5
2020-04-07	14.5
2020-04-07	14.5
2020-04-07	14.5
2020-04-07	14.5
2020-04-07	14.5
2020-04-07	14.5
2020-04-07	15
2020-04-07	21
2020-04-07	27.2
2020-04-07	19.7
2020-04-07	15.4
2020-04-07	23.1
2020-04-07	26.8
2020-04-07	16.5
2020-04-07	16.5
2020-04-07	25.7
2020-04-07	32.2
2020-04-07	17.9
2020-04-07	31.9
2020-04-07	18.1
2020-04-07	20.4
2020-04-07	27.8
2020-04-07	24.5
2020-04-07	36.2
2020-04-07	36.9
2020-04-07	30.4
2020-04-07	21.5
2020-04-07	35.6
2020-04-07	22.8
2020-04-07	20.9
2020-04-07	28.4
2020-04-08	30.7
2020-04-08	32.9
2020-04-08	18.1
2020-04-08	16.3
2020-04-08	29.5
2020-04-08	29.6
2020-04-08	27.7
2020-04-08	37.4
2020-04-08	33.6
2020-04-08	33.6
2020-04-08	33.6
2020-04-08	32.8
2020-04-08	38
2020-04-08	33.4
2020-04-08	16.2
2020-04-08	29.3
2020-04-08	18
2020-04-08	26.7
2020-04-08	35.8
2020-04-08	23.6
2020-04-08	30.1
2020-04-08	23.7
2020-04-08	19.2
2020-04-08	31.1
2020-04-08	26.9
2020-04-08	19.5
2020-04-08	22.4
2020-04-08	34.4
2020-04-08	24.3
2020-04-08	35.1
2020-04-08	29.8
2020-04-08	16.9
2020-04-08	25.3
2020-04-08	20.4
2020-04-08	14.5
2020-04-08	32.4
2020-04-08	20.4
2020-04-09	29.5
2020-04-09	38.3
2020-04-09	38.3
2020-04-09	26.1
2020-04-09	17.1
2020-04-09	29.3
2020-04-09	26.4
2020-04-09	17
2020-04-09	27.1
2020-04-09	20.4
2020-04-09	35.9
2020-04-09	36.2
2020-04-09	19
2020-04-09	17.1
2020-04-09	24.8
2020-04-09	14.8
2020-04-09	29.9
2020-04-09	37
2020-04-09	37
2020-04-09	17.9
2020-04-09	33.9
2020-04-09	23.4
2020-04-09	37.4
2020-04-09	32.2
2020-04-09	24.6
2020-04-09	20.7
2020-04-09	14.9
2020-04-09	21
2020-04-09	26.6
2020-04-09	15.1
2020-04-09	24.9
2020-04-09	20
2020-04-09	38
2020-04-10	27.1
2020-04-10	30.5
2020-04-10	30.5
2020-04-10	34.9
2020-04-10	34.9
2020-04-10	32.4
2020-04-10	24.1
2020-04-10	35.2
2020-04-10	30.9
2020-04-10	19.6
2020-04-10	31.1
2020-04-10	22.4
2020-04-10	25.6
2020-04-10	25.6
2020-04-10	25.6
2020-04-10	25.6
2020-04-10	31
2020-04-10	19.2
2020-04-10	22.6
2020-04-10	32
2020-04-10	24
2020-04-10	15.2
2020-04-10	23.6
2020-04-10	31.2
2020-04-10	25.9
2020-04-10	25.9
2020-04-10	25.9
2020-04-10	25.1
2020-04-10	23.9
2020-04-10	27.6
2020-04-10	22.1
2020-04-11	22.2
2020-04-11	31
2020-04-11	32.5
2020-04-11	29
2020-04-11	24.2
2020-04-11	21.2
2020-04-11	21.2
2020-04-11	21.2
2020-04-11	21.2
2020-04-11	16.1
2020-04-11	25.6
2020-04-11	21.6
2020-04-11	19.1
2020-04-11	33.4
2020-04-11	27.3
2020-04-11	23.6
2020-04-11	15.7
2020-04-11	20.3
2020-04-11	21.8
2020-04-11	21.7
2020-04-11	16.8
2020-04-11	23.8
2020-04-11	33.4
2020-04-11	31.2
2020-04-11	17.2
2020-04-11	23.9
2020-04-11	27.2
2020-04-11	21.7
2020-04-11	23.7
2020-04-11	23.2
2020-04-11	32.9
2020-04-11	15
2020-04-12	25.8
2020-04-12	37.1
2020-04-12	37.7
2020-04-12	31.8
2020-04-12	37.2
2020-04-12	15.2
2020-04-12	23.3
2020-04-12	20.5
2020-04-12	32.7
2020-04-12	23.5
2020-04-12	28.7
2020-04-12	28.7
2020-04-12	23.9
2020-04-12	20.2
2020-04-12	25.7
2020-04-12	22.8
2020-04-12	26.9
2020-04-12	23.5
2020-04-12	36.9
2020-04-12	27.1
2020-04-12	34.5
2020-04-12	23.8
2020-04-12	34.2
2020-04-12	21.7
2020-04-12	23.3
2020-04-12	17
2020-04-12	19.3
2020-04-13	37.6
2020-04-13	22
2020-04-13	22.5
2020-04-13	23.1
2020-04-13	35.1
2020-04-13	25.5
2020-04-13	25.5
2020-04-13	29.8
2020-04-13	15.5
2020-04-13	32.5
2020-04-13	28.4
2020-04-13	26.2
2020-04-13	32.9
2020-04-13	34.5
2020-04-13	29.8
2020-04-13	32.4
2020-04-13	30.9
2020-04-13	18.1
2020-04-13	26.9
2020-04-13	25.5
2020-04-13	20.8
2020-04-13	20.8
2020-04-13	25.4
2020-04-13	23.2
2020-04-13	37.6
2020-04-13	28.2
2020-04-13	18.1
2020-04-13	22.7
2020-04-13	31.2
2020-04-14	32.9
2020-04-14	28
2020-04-14	37.2
2020-04-14	20.8
2020-04-14	32.4
2020-04-14	33.2
2020-04-14	28.5
2020-04-14	17.7
2020-04-14	17.7
2020-04-14	31.3
2020-04-14	16.8
2020-04-14	31.1
2020-04-14	34.9
2020-04-14	26.6
2020-04-14	31.1
2020-04-14	31.2
2020-04-14	32.1
2020-04-14	37.8
2020-04-14	33.5
2020-04-14	22.4
2020-04-14	21.4
2020-04-14	25.9
2020-04-14	23.3
2020-04-14	20
2020-04-14	17.6
2020-04-14	17.6
2020-04-14	17.6
2020-04-14	22.2
2020-04-14	22.7
2020-04-14	25.7
2020-04-14	30.5
2020-04-14	22.5
2020-04-14	34.2
2020-04-14	35.3
2020-04-14	13.6
2020-04-14	22.1
2020-04-15	19.6
2020-04-15	26.1
2020-04-15	28.7
2020-04-15	22.8
2020-04-15	30.7
2020-04-15	30.7
2020-04-15	21.8
2020-04-15	17.3
2020-04-15	15.4
2020-04-15	29.7
2020-04-15	25.2
2020-04-15	38.3
2020-04-15	31.4
2020-04-15	17.2
2020-04-15	32.9
2020-04-15	18.6
2020-04-15	34.5
2020-04-15	31
2020-04-15	25.4
2020-04-15	30
2020-04-15	34
2020-04-15	29.7
2020-04-15	25.1
2020-04-15	21.1
2020-04-15	26.1
2020-04-15	23.6
2020-04-15	16.9
2020-04-15	18.3
2020-04-15	33.6
2020-04-15	22.1
2020-04-15	24.7
2020-04-15	32.8
2020-04-15	36.2
2020-04-15	35.9
2020-04-16	18
2020-04-16	18
2020-04-16	23
2020-04-16	23.1
2020-04-16	23.1
2020-04-16	29.8
2020-04-16	23.4
2020-04-16	21.4
2020-04-16	29.4
2020-04-16	30.7
2020-04-16	18.3
2020-04-16	25.5
2020-04-16	23.8
2020-04-16	21.2
2020-04-16	26.4
2020-04-16	22.1
2020-04-16	24.7
2020-04-16	20.3
2020-04-16	15.2
2020-04-16	33.3
2020-04-16	28.8
2020-04-16	20.3
2020-04-16	32.4
2020-04-16	34.6
2020-04-16	34.6
2020-04-16	34.6
2020-04-16	31.6
2020-04-16	22.8
2020-04-16	18.6
2020-04-16	29
2020-04-16	29
2020-04-16	34.1
2020-04-16	28.5
2020-04-16	38.3
2020-04-16	34.6
2020-04-16	25.4
2020-04-16	35.4
2020-04-16	26.4
2020-04-16	27.1
2020-04-16	27.1
2020-04-16	27.1
2020-04-16	27.1
2020-04-16	27.1
2020-04-16	27.1
2020-04-16	27.1
2020-04-16	25.6
2020-04-16	23.3
2020-04-16	23.3
2020-04-16	23.3
2020-04-16	23.3
2020-04-16	32.1
2020-04-16	27.3
2020-04-16	25.3
2020-04-16	18.3
2020-04-16	30.1
2020-04-16	38.1
2020-04-17	22.1
2020-04-17	20.9
2020-04-17	33.7
2020-04-17	32.1
2020-04-17	27
2020-04-17	25.2
2020-04-17	28.2
2020-04-17	28.2
2020-04-17	35.1
2020-04-17	28.6
2020-04-17	32.4
2020-04-17	30.6
2020-04-17	36.4
2020-04-17	34.1
2020-04-17	26.4
2020-04-17	35
2020-04-17	30.8
2020-04-17	34.8
2020-04-17	30
2020-04-17	26.8
2020-04-17	24.8
2020-04-17	38
2020-04-17	22.7
2020-04-17	38.5
2020-04-17	20.9
2020-04-17	18.7
2020-04-17	16.3
2020-04-17	23.3
2020-04-17	35.7
2020-04-17	31.5
2020-04-18	21.1
2020-04-18	33.3
2020-04-18	30.7
2020-04-18	30.7
2020-04-18	34.6
2020-04-18	31.6
2020-04-18	38.2
2020-04-18	28.9
2020-04-18	20.6
2020-04-18	34
2020-04-18	31
2020-04-18	15.6
2020-04-18	20.5
2020-04-18	26
2020-04-18	26.2
2020-04-18	37.6
2020-04-19	29.9
2020-04-19	32.1
2020-04-19	36.1
2020-04-19	29
2020-04-19	30.7
2020-04-19	23.9
2020-04-19	31.4
2020-04-19	26.2
2020-04-19	32.1
2020-04-19	31.5
2020-04-19	16
2020-04-19	22.4
2020-04-19	23.3
2020-04-19	23.3
2020-04-19	23.3
2020-04-19	23.3
2020-04-19	17.3
2020-04-19	18.1
2020-04-19	37
2020-04-19	16.6
2020-04-19	20.1
2020-04-19	20.1
2020-04-19	20.1
2020-04-19	23.9
2020-04-20	14.5
2020-04-20	15.9
2020-04-20	19.1
2020-04-20	34.9
2020-04-20	29.5
2020-04-20	23.8
2020-04-20	31.3
2020-04-20	33.4
2020-04-20	29.4
2020-04-20	32.8
2020-04-20	31.5
2020-04-20	26.9
2020-04-20	27.2
2020-04-20	36.6
2020-04-20	38.1
2020-04-20	22.2
2020-04-20	36.5
2020-04-20	38.2
2020-04-20	29.4
2020-04-20	20.8
2020-04-20	33
2020-04-20	26
2020-04-20	28.2
2020-04-20	36.5
2020-04-20	17.7
2020-04-20	36.7
2020-04-21	18
2020-04-21	31.2
2020-04-21	21.6
2020-04-21	35.3
2020-04-21	34
2020-04-21	28.8
2020-04-21	21.3
2020-04-21	21.3
2020-04-21	17.1
2020-04-21	26.8
2020-04-21	27.6
2020-04-21	20.1
2020-04-21	37.2
2020-04-21	13.9
2020-04-21	22
2020-04-21	33.9
2020-04-21	25.6
2020-04-21	23.9
2020-04-21	34.6
2020-04-21	35.9
2020-04-21	29.2
2020-04-21	29.8
2020-04-21	31.3
2020-04-21	31.2
2020-04-21	31
2020-04-21	38
2020-04-21	34.1
2020-04-21	25.4
2020-04-21	37
2020-04-21	19.2
2020-04-21	36.9
2020-04-21	27.7
2020-04-21	34.1
2020-04-21	22.4
2020-04-21	18.1
2020-04-22	37.2
2020-04-22	21.4
2020-04-22	38.1
2020-04-22	34.3
2020-04-22	35.1
2020-04-22	29.2
2020-04-22	37.3
2020-04-22	28.6
2020-04-22	34.2
2020-04-22	34.5
2020-04-22	38.3
2020-04-22	27.1
2020-04-22	38.1
2020-04-22	38.3
2020-04-22	40.2
2020-04-22	17.7
2020-04-22	17.7
2020-04-22	17.7
2020-04-22	17.7
2020-04-22	17.7
2020-04-22	17.7
2020-04-22	38.1
2020-04-22	37.3
2020-04-22	19.2
2020-04-22	37.1
2020-04-22	35.3
2020-04-22	34.6
2020-04-22	20.7
2020-04-22	20.8
2020-04-22	35.4
2020-04-22	15
2020-04-22	32.6
2020-04-22	26.3
2020-04-22	21.9
2020-04-22	18.7
2020-04-22	25.8
2020-04-22	18.3
2020-04-22	30.2
2020-04-22	35.1
2020-04-22	20
2020-04-23	32
2020-04-23	18.6
2020-04-23	35.5
2020-04-23	26.2
2020-04-23	28.7
2020-04-23	34.8
2020-04-23	26.1
2020-04-23	19.6
2020-04-23	35.1
2020-04-23	34.2
2020-04-23	23.3
2020-04-23	17.3
2020-04-23	38
2020-04-23	36
2020-04-23	33.2
2020-04-23	23.3
2020-04-23	23.3
2020-04-23	19.6
2020-04-23	18.1
2020-04-23	31.9
2020-04-23	21.7
2020-04-23	36.7
2020-04-23	25.3
2020-04-23	18.8
2020-04-23	18.8
2020-04-23	18.8
2020-04-23	18.8
2020-04-23	18
2020-04-23	24.8
2020-04-23	34.3
2020-04-23	29.8
2020-04-23	14.8
2020-04-23	21
2020-04-23	32.5
2020-04-23	19.3
2020-04-23	20.6
2020-04-23	17
2020-04-23	17.8
2020-04-23	26.4
2020-04-23	20.3
2020-04-23	38.4
2020-04-23	14.2
2020-04-24	23.5
2020-04-24	38
2020-04-24	18.1
2020-04-24	29.3
2020-04-24	26.7
2020-04-24	21.5
2020-04-24	30.5
2020-04-24	35
2020-04-24	32.5
2020-04-24	32.4
2020-04-24	38.5
2020-04-24	30.7
2020-04-24	14.6
2020-04-24	20.2
2020-04-24	34.2
2020-04-24	35.3
2020-04-24	29.9
2020-04-24	26
2020-04-24	21.2
2020-04-24	24.7
2020-04-24	37.3
2020-04-24	36.4
2020-04-24	31.1
2020-04-24	32.2
2020-04-24	24.3
2020-04-24	28.2
2020-04-24	33.5
2020-04-24	25.5
2020-04-24	21.2
2020-04-25	32.7
2020-04-25	27.3
2020-04-25	22.6
2020-04-25	34.8
2020-04-25	31.3
2020-04-25	35.4
2020-04-25	30.2
2020-04-25	29.1
2020-04-25	30.6
2020-04-25	28.5
2020-04-25	20.4
2020-04-25	34.7
2020-04-25	30.2
2020-04-25	31.3
2020-04-25	20.2
2020-04-25	20.1
2020-04-25	19.2
2020-04-25	29
2020-04-25	35.1
2020-04-26	28.9
2020-04-26	35.8
2020-04-26	38.1
2020-04-26	20.2
2020-04-26	38.3
2020-04-26	30
2020-04-26	36.6
2020-04-26	34.8
2020-04-26	33.4
2020-04-26	31.5
2020-04-26	27.8
2020-04-26	33.2
2020-04-26	38
2020-04-26	30
2020-04-26	17.4
2020-04-26	29.7
2020-04-26	37.4
2020-04-26	37.6
2020-04-26	35
2020-04-26	27.8
2020-04-26	30.8
2020-04-27	29.3
2020-04-27	36.2
2020-04-27	22.5
2020-04-27	23.2
2020-04-27	24.1
2020-04-27	21.1
2020-04-27	32.9
2020-04-27	37.3
2020-04-27	24.2
2020-04-27	33.5
2020-04-27	30.9
2020-04-27	36.1
2020-04-27	17.2
2020-04-27	23.7
2020-04-27	23.7
2020-04-27	30.4
2020-04-28	33.7
2020-04-28	34.8
2020-04-28	18.2
2020-04-28	30.7
2020-04-28	34.2
2020-04-28	31.4
2020-04-28	32.1
2020-04-28	38.6
2020-04-28	32.2
2020-04-28	18.6
2020-04-28	26
2020-04-28	28.6
2020-04-28	21.2
2020-04-28	28.1
2020-04-29	26.7
2020-04-29	36
2020-04-29	35.5
2020-04-29	16.6
2020-04-29	32.2
2020-04-29	27.3
2020-04-29	34.4
2020-04-29	34.4
2020-04-29	38
2020-04-29	29.9
2020-04-29	32
2020-04-29	37.2
2020-04-29	31.7
2020-04-29	31.7
2020-04-29	28.1
2020-04-29	27.1
2020-04-29	27.1
2020-04-29	26.4
2020-04-29	36.1
2020-04-29	32.5
2020-04-29	30.8
2020-04-29	16
2020-04-30	29.8
2020-04-30	18
2020-04-30	32.4
2020-04-30	24
2020-04-30	25.6
2020-04-30	39.8
2020-04-30	36.7
2020-04-30	22.1
2020-04-30	21.2
2020-04-30	22.2
2020-04-30	23.6
2020-04-30	29.2
2020-04-30	34.7
2020-04-30	27.6
2020-04-30	36.2
2020-04-30	34.2
2020-04-30	19.9
2020-04-30	36
2020-04-30	29.1
2020-04-30	24.7
2020-04-30	33.6
2020-04-30	16.5
2020-04-30	24.1
2020-04-30	33.5
2020-04-30	33.5
2020-04-30	33.5
2020-04-30	18
2020-05-01	30.3
2020-05-01	30.9
2020-05-01	34.1
2020-05-01	34.5
2020-05-01	34.3
2020-05-01	36.3
2020-05-01	35.4
2020-05-01	26.3
2020-05-01	32.1
2020-05-01	37
2020-05-01	33.5
2020-05-01	22.2
2020-05-01	19.9
2020-05-02	24.8
2020-05-02	36.5
2020-05-02	17.8
2020-05-02	36.1
2020-05-02	21.9
2020-05-02	27.5
2020-05-02	32.9
2020-05-02	36.8
2020-05-02	21.4
2020-05-02	20.6
2020-05-02	34
2020-05-02	38.4
2020-05-02	14.2
2020-05-02	38.2
2020-05-02	34.8
2020-05-02	27.2
2020-05-03	38.8
2020-05-03	29.9
2020-05-03	32.5
2020-05-03	32.5
2020-05-03	28.1
2020-05-03	38.2
2020-05-03	31
2020-05-03	38
2020-05-03	26.1
2020-05-03	32
2020-05-03	38.2
2020-05-03	36.3
2020-05-04	13.9
2020-05-04	36.2
2020-05-04	36.4
2020-05-04	38.2
2020-05-04	37.1
2020-05-04	20.5
2020-05-04	26.9
2020-05-04	35.3
2020-05-04	19.9
2020-05-04	33.1
2020-05-04	36.5
2020-05-05	31.7
2020-05-05	38.2
2020-05-05	27
2020-05-05	33.2
2020-05-05	37.2
2020-05-05	35.6
2020-05-05	32.6
2020-05-05	20.2
2020-05-05	36.2
2020-05-05	28.1
2020-05-05	29.1
2020-05-05	25.5
2020-05-05	34.9
2020-05-06	35.7
2020-05-06	36.5
2020-05-06	35.9
2020-05-06	35.5
2020-05-06	24.2
2020-05-06	31.3
2020-05-06	29.5
2020-05-06	35.7
2020-05-06	36
2020-05-06	27
2020-05-06	34.4
2020-05-06	17.3
2020-05-06	34.7
2020-05-06	35.6
2020-05-06	31.4
2020-05-06	32.4
2020-05-06	16.7
2020-05-06	27.3
2020-05-06	33.8
2020-05-07	19.1
2020-05-07	34.8
2020-05-07	32.2
2020-05-07	22.5
2020-05-07	32.2
2020-05-07	21.9
2020-05-07	34.7
2020-05-07	36.6
2020-05-07	34.5
2020-05-07	37.4
2020-05-07	35.4
2020-05-07	36.8
2020-05-07	24.1
2020-05-07	29.7
2020-05-08	17.2
2020-05-08	36.4
2020-05-08	36.1
2020-05-08	31.3
2020-05-08	29.4
2020-05-08	35.8
2020-05-08	31.2
2020-05-08	35.1
2020-05-08	32.2
2020-05-08	21.6
2020-05-08	36.4
2020-05-08	26.6
2020-05-08	26.8
2020-05-08	24.1
2020-05-08	34.5
2020-05-08	33.1
2020-05-08	18.7
2020-05-08	32.1
2020-05-09	26.2
2020-05-09	31.9
2020-05-09	25.2
2020-05-09	35.1
2020-05-09	39.9
2020-05-09	34.2
2020-05-09	33
2020-05-09	36.5
2020-05-09	34.5
2020-05-09	14.9
2020-05-09	28.2
2020-05-09	36.1
2020-05-09	34.6
2020-05-09	31.4
2020-05-09	28.9
2020-05-09	30.7
2020-05-09	34.5
2020-05-10	36.2
2020-05-10	28.4
2020-05-10	35.3
2020-05-10	14.7
2020-05-10	17
2020-05-10	25.3
2020-05-10	36.9
2020-05-10	28.3
2020-05-10	17.1
2020-05-11	38.2
2020-05-11	27.4
2020-05-11	36.3
2020-05-11	34.8
2020-05-11	35.9
2020-05-11	34.4
2020-05-11	36.2
2020-05-11	36.4
2020-05-11	31.8
2020-05-11	33.8
2020-05-11	35.2
2020-05-11	36.1
2020-05-11	24.2
2020-05-11	36.2
2020-05-11	36.6
2020-05-11	25.1
2020-05-11	34.1
2020-05-11	38.2
2020-05-11	30.8
2020-05-11	37.4
2020-05-11	38.1
2020-05-11	35.4
2020-05-11	37.8
2020-05-12	34
2020-05-12	38.1
2020-05-12	15.2
2020-05-12	33.1
2020-05-12	37.1
2020-05-12	32.7
2020-05-12	36.3
2020-05-12	27.4
2020-05-12	25.7
2020-05-12	33.5
2020-05-12	35.1
2020-05-12	35.3
2020-05-12	31.9
2020-05-12	20.7
2020-05-12	20
2020-05-13	35.4
2020-05-13	36.4
2020-05-13	30.9
2020-05-13	34.9
2020-05-13	35.2
2020-05-13	34.2
2020-05-13	35.2
2020-05-13	22.6
2020-05-14	35.8
2020-05-14	37.2
2020-05-14	30.9
2020-05-14	34.5
2020-05-14	32.8
2020-05-14	36.8
2020-05-14	34.8
2020-05-14	38.1
2020-05-15	23.1
2020-05-15	33
2020-05-15	28.7
2020-05-15	38.1
2020-05-15	34.7
2020-05-15	19
2020-05-15	34.1
2020-05-15	34.2
2020-05-15	19.6
2020-05-16	37.8
2020-05-16	38.3
2020-05-16	37.1
2020-05-16	35.5
2020-05-16	35.3
2020-05-16	37.6
2020-05-16	25.2
2020-05-16	23
2020-05-16	36.2
2020-05-17	34.6
2020-05-17	36
2020-05-17	37.1
2020-05-17	22.4
2020-05-17	27.4
2020-05-17	20.1
2020-05-17	19.9
2020-05-17	36.3
2020-05-18	36.9
2020-05-18	38.1
2020-05-18	33
2020-05-18	35.3
2020-05-18	32.1
2020-05-18	31.4
2020-05-18	34.6
2020-05-18	38.1
2020-05-19	38
2020-05-19	27.1
2020-05-19	36
2020-05-19	37.1
2020-05-19	31.4
2020-05-19	37.8
2020-05-19	22.4
2020-05-19	30.3
2020-05-19	26.7
2020-05-20	33
2020-05-20	33
2020-05-20	35.7
2020-05-20	35.5
2020-05-20	34.3
2020-05-20	34.3
2020-05-20	31.6
2020-05-20	37.3
2020-05-20	37.3
2020-05-21	37.8
2020-05-21	32.8
2020-05-21	38
2020-05-21	30.5
2020-05-21	29.4
2020-05-21	37.4
2020-05-21	22.7
2020-05-21	20.2
2020-05-21	35.8
2020-05-21	33.3
2020-05-21	38.4
2020-05-21	34.4
2020-05-21	38.1
2020-05-21	36.1
2020-05-21	31.4
2020-05-21	37.3
2020-05-21	33.9
2020-05-21	37.9
2020-05-22	36.9
2020-05-22	37.8
2020-05-22	34.4
2020-05-22	16.7
2020-05-22	35.1
2020-05-22	31.2
2020-05-22	34.8
2020-05-22	33.9
2020-05-22	35
2020-05-22	31.1
2020-05-22	31.1
2020-05-22	30.5
2020-05-22	36.6
2020-05-22	38
2020-05-22	38.1
2020-05-23	38.3
2020-05-23	36.5
2020-05-23	35.3
2020-05-23	33.5
2020-05-23	38
2020-05-23	36.2
2020-05-23	31.7
2020-05-23	33.1
2020-05-23	33.4
2020-05-23	35
2020-05-24	33
2020-05-24	35
2020-05-24	38
2020-05-24	14.1
2020-05-24	34.2
2020-05-25	33.4
2020-05-25	35.3
2020-05-25	36
2020-05-25	35.6
2020-05-25	29.7
2020-05-25	37.3
2020-05-25	29.3
2020-05-25	22.1
2020-05-25	38.1
2020-05-25	37.5
2020-05-25	38
2020-05-25	32.1
2020-05-25	37.1
2020-05-25	19.7
2020-05-25	33.1
2020-05-25	36.2
2020-05-26	35.1
2020-05-26	35.1
2020-05-26	35.1
2020-05-26	35.7
2020-05-26	33.2
2020-05-27	35.9
2020-05-27	35.1
2020-05-27	35
2020-05-27	37
2020-05-27	36.2
2020-05-27	35.5
2020-05-27	36.4
2020-05-27	22
2020-05-27	16.5
2020-05-27	37.1
2020-05-27	37.1
2020-05-28	37
2020-05-28	34.4
2020-05-28	34.4
2020-05-28	33.4
2020-05-28	33.5
2020-05-28	37.1
2020-05-28	35.7
2020-05-28	33
2020-05-28	30.1
2020-05-28	21
2020-05-28	21.2
2020-05-28	36.4
2020-05-28	34.1
2020-05-28	36.2
2020-05-28	37.6
2020-05-29	34.9
2020-05-29	36.5
2020-05-29	37
2020-05-29	34.8
2020-05-29	36.3
2020-05-29	36.3
2020-05-29	37.9
2020-05-30	34.8
2020-05-30	38.1
2020-05-30	34
2020-05-30	35.2
2020-05-31	27.6
2020-05-31	38
2020-05-31	36.6
2020-05-31	28.6
2020-05-31	35.9
2020-05-31	26.5
2020-05-31	32.7
2020-06-01	36.5
2020-06-01	36.7
2020-06-01	34.5
2020-06-01	36
2020-06-01	36.1
2020-06-01	35.4
2020-06-01	37.8
2020-06-01	36.1
2020-06-01	32.8
2020-06-02	37.8
2020-06-02	34.8
2020-06-02	38.6
2020-06-02	32.1
2020-06-02	37.6
2020-06-02	38.4
2020-06-02	38.4
2020-06-02	35.7
2020-06-03	16
2020-06-03	31.5
2020-06-03	38
2020-06-03	36.6
2020-06-04	36.2
2020-06-04	37.9
2020-06-04	36.5
2020-06-04	34.4
2020-06-05	34.8
2020-06-05	37.1
2020-06-05	37.2
2020-06-06	24.2
2020-06-06	33.8
2020-06-06	36.4
2020-06-06	35.9
2020-06-07	35.6
2020-06-07	38.2
2020-06-07	31.7
2020-06-07	38
2020-06-07	38
2020-06-07	36.1
2020-06-07	37.6
2020-06-08	39.1
2020-06-08	39.1
2020-06-08	29.4
2020-06-08	38
2020-06-08	35.4
2020-06-08	38
2020-06-08	37.7
2020-06-08	24.1
2020-06-09	38.1
2020-06-09	35.3
2020-06-09	37.2
2020-06-09	34.2
2020-06-09	30
2020-06-09	32.7
2020-06-10	37.6
2020-06-10	36.3
2020-06-10	32
2020-06-10	32
2020-06-10	37
2020-06-10	35.5
2020-06-10	31.4
2020-06-10	38
2020-06-10	38.5
2020-06-10	34
2020-06-11	30.2
2020-06-11	37.9
2020-06-11	37.9
2020-06-11	37.9
2020-06-11	33.1
2020-06-12	38.1
2020-06-12	38
2020-06-12	38.3
2020-06-12	34.1
2020-06-12	35.8
2020-06-12	38.2
2020-06-12	38
2020-06-12	33.2
2020-06-12	38
2020-06-13	37
2020-06-13	36.1
2020-06-14	38
2020-06-14	34.9
2020-06-14	38.2
2020-06-15	35
2020-06-15	34.6
2020-06-15	33.5
2020-06-15	31.1
2020-06-15	28.8
2020-06-15	28.8
2020-06-15	37.8
2020-06-15	40.9
2020-06-16	38.1
2020-06-16	38.1
2020-06-16	38.3
2020-06-16	34.4
2020-06-16	36.1
2020-06-17	34
2020-06-17	37.1
2020-06-17	38.1
2020-06-17	37.6
2020-06-17	36
2020-06-17	13.4
2020-06-18	34.2
2020-06-18	38.4
2020-06-18	38.2
2020-06-19	19.5
2020-06-19	34.8
2020-06-19	38.3
2020-06-19	34.5
2020-06-19	34.2
2020-06-20	38.1
2020-06-20	16.6
2020-06-21	35.8
2020-06-21	27.6
2020-06-22	37
2020-06-22	35.7
2020-06-22	38
2020-06-22	33.4
2020-06-22	18.2
2020-06-22	35.7
2020-06-23	38.3
2020-06-23	38.1
2020-06-23	38.2
2020-06-23	38.2
2020-06-24	38.1
2020-06-24	39.2
2020-06-24	36
2020-06-24	38.1
2020-06-24	36.2
2020-06-24	38.8
2020-06-24	38.2
2020-06-24	30.8
2020-06-24	33.8
2020-06-25	14.5
2020-06-25	38.1
2020-06-25	26.6
2020-06-25	37.2
2020-06-25	36.1
2020-06-25	38.4
2020-06-25	37.6
2020-06-26	40.8
2020-06-26	35.2
2020-06-26	27.6
2020-06-27	38.2
2020-06-27	38.2
2020-06-27	38.2
2020-06-27	38.2
2020-06-27	37.7
2020-06-27	34
2020-06-27	36.6
2020-06-27	36.1
2020-06-28	35.3
2020-06-28	38.1
2020-06-28	32.5
2020-06-29	37
2020-06-29	37
2020-06-29	37
2020-06-29	37
2020-06-29	37
2020-06-29	37.6
2020-06-29	38.2
2020-06-30	34.9
2020-06-30	34.1
2020-07-01	37.7
2020-07-02	38.1
2020-07-03	38.2
2020-07-03	16.5
2020-07-03	37.1
2020-07-03	37.1
2020-07-03	37.1
2020-07-04	18.1
2020-07-04	31.8
2020-07-05	42
2020-07-05	36.2
2020-07-05	37
2020-07-06	38
2020-07-06	37.6
2020-07-06	36.3
2020-07-07	19.5
2020-07-08	38.3
2020-07-08	38.1
2020-07-08	37.4
2020-07-09	34.8
2020-07-10	38.3
2020-07-10	34.7
2020-07-11	37.1
2020-07-11	34.1
2020-07-12	31.8
2020-07-13	38.1
2020-07-13	25.6
2020-07-13	35.7
2020-07-13	36.8
2020-07-14	19.4
2020-07-15	32.4
2020-07-15	36.9
2020-07-15	37.9
2020-07-16	38.3
2020-07-16	37.7
2020-07-18	36.8
2020-07-19	29.1
2020-07-20	37.8
2020-07-20	31.1
2020-07-20	33.7
2020-07-20	28
2020-07-21	28.2
2020-07-21	38.2
2020-07-21	38.1
2020-07-22	28
2020-07-22	40.9
2020-07-22	38.5
2020-07-23	36.1
2020-07-23	36.1
2020-07-23	33.9
2020-07-24	39.7
2020-07-24	37.8
2020-07-24	16
2020-07-24	36.9
2020-07-24	36.5
2020-07-25	39
2020-07-25	21.3
2020-07-27	38
2020-07-27	35.3
2020-07-28	38
2020-07-28	14.6
2020-07-28	35.5
2020-07-29	25.1
2020-07-29	34.8
2020-07-29	38
2020-07-29	37.8
2020-07-30	37.8
2020-07-30	36.3
2020-07-30	36.3
2020-07-30	36.3
2020-07-30	20
2020-07-30	39.5
2020-07-30	14.6
2020-07-31	24.1
2020-07-31	19.4
2020-07-31	37.2
2020-07-31	38
2020-08-01	26.8
2020-08-03	38.1
2020-08-03	38.1
2020-08-05	37.6
2020-08-05	38
2020-08-05	22
2020-08-05	37.1
2020-08-06	38.1
2020-08-06	38
2020-08-06	38.1
2020-08-06	18.6
2020-08-09	27.1
2020-08-09	24.3
2020-08-10	15.2
2020-08-10	13.6
2020-08-11	38.1
2020-08-12	38.2
2020-08-12	37.6
2020-08-12	33.2
2020-08-12	35.1
2020-08-12	38.2
2020-08-13	19.4
2020-08-13	38.4
2020-08-13	38
2020-08-13	37.8
2020-08-13	25.4
2020-08-13	37.9
2020-08-14	35.3
2020-08-16	32.7
2020-08-16	35.1
2020-08-16	35.1
2020-08-16	30.3
2020-08-18	39.1
2020-08-18	33.3
2020-08-18	40.6
2020-08-19	38
2020-08-19	38
2020-08-21	32.4
2020-08-23	16.1
2020-08-24	34
2020-08-26	15.2
2020-08-26	20.6
2020-08-26	16.4
2020-08-27	39.4
2020-08-28	38.9
2020-08-28	29.6
2020-08-28	34.7
2020-08-29	33.4
2020-08-31	23.1
2020-08-31	16.8
2020-08-31	25.1
2020-08-31	21
2020-08-31	15.6
2020-09-01	37.9
2020-09-01	27.2
2020-09-01	38.6
2020-09-01	23.7
2020-09-02	16.1
2020-09-02	38.1
2020-09-02	15.8
2020-09-02	21.8
2020-09-03	37.6
2020-09-03	36.6
2020-09-04	37.2
2020-09-06	23.9
2020-09-06	18.7
2020-09-07	37.5
2020-09-07	21
2020-09-07	38
2020-09-07	18.5
2020-09-07	18.5
2020-09-08	15.8
2020-09-08	32.7
2020-09-08	37.9
2020-09-09	34.6
2020-09-09	38.1
2020-09-10	22.2
2020-09-10	35.2
2020-09-10	36.3
2020-09-13	37.7
2020-09-13	37.7
2020-09-13	18.7
2020-09-14	27
2020-09-14	20.2
2020-09-14	19
2020-09-14	37.9
2020-09-14	35.4
2020-09-15	17.8
2020-09-15	29.3
2020-09-16	37.7
2020-09-16	38
2020-09-16	37.6
2020-09-17	34.6
2020-09-17	34.9
2020-09-17	34.9
2020-09-17	31.5
2020-09-17	35.5
2020-09-18	38.3
2020-09-18	36
2020-09-18	35.4
2020-09-18	34
2020-09-18	37.9
2020-09-18	36.4
2020-09-18	16.9
2020-09-18	37.9
2020-09-19	30
2020-09-19	29.1
2020-09-19	36.4
2020-09-19	37.8
2020-09-19	14.5
2020-09-20	34.9
2020-09-21	28.3
2020-09-21	14.8
2020-09-21	21
2020-09-21	19.1
2020-09-22	36.7
2020-09-23	15.3
2020-09-23	38.1
2020-09-23	13.4
2020-09-23	36.9
2020-09-23	34.3
2020-09-23	24.5
2020-09-23	23.6
2020-09-23	23.6
2020-09-23	23.6
2020-09-23	25.5
2020-09-23	25.5
2020-09-23	25.5
2020-09-23	17.1
2020-09-24	36.3
2020-09-24	19.7
2020-09-24	16
2020-09-24	29.6
2020-09-24	37.2
2020-09-24	35.5
2020-09-24	27.3
2020-09-24	34.3
2020-09-25	37.9
2020-09-25	21.2
2020-09-25	31
2020-09-25	17.5
2020-09-25	37.7
2020-09-25	29
2020-09-25	32.7
2020-09-26	36.2
2020-09-26	36.9
2020-09-26	37.7
2020-09-26	38.1
2020-09-26	35.7
2020-09-26	37.9
2020-09-26	37.3
2020-09-26	35.3
2020-09-27	23.4
2020-09-27	37.7
2020-09-27	17
2020-09-27	35.1
2020-09-27	16.7
2020-09-27	16.3
2020-09-27	19.5
2020-09-27	28.9
2020-09-27	24.5
2020-09-28	15.9
2020-09-29	13.7
2020-09-29	16.8
2020-09-29	37.8
2020-09-29	17.8
2020-09-29	26.2
2020-09-29	28.1
2020-09-29	24.7
2020-09-30	26.3
2020-09-30	23.7
2020-09-30	22.3
2020-09-30	23.4
2020-09-30	17.1
2020-09-30	21.1
2020-09-30	27.8
2020-09-30	35
2020-09-30	38.3
2020-10-01	13.9
2020-10-01	38.3
2020-10-01	35.3
2020-10-01	16.4
2020-10-01	36.2
2020-10-01	15.3
2020-10-02	39
2020-10-02	23.9
2020-10-02	36.4
2020-10-02	30.7
2020-10-02	36.3
2020-10-03	22.2
2020-10-03	30.2
2020-10-03	36.1
2020-10-04	21.6
2020-10-04	12.8
2020-10-04	30.5
2020-10-04	36.4
2020-10-04	37.4
2020-10-05	15.7
2020-10-05	30.3
2020-10-05	26.9
2020-10-05	24.5
2020-10-06	34.4
2020-10-06	34.4
2020-10-06	34.4
2020-10-06	37.8
2020-10-06	36.6
2020-10-06	35.6
2020-10-06	35.9
2020-10-06	37.9
2020-10-07	30.6
2020-10-07	28.6
2020-10-07	33.8
2020-10-07	29.9
2020-10-07	26.2
2020-10-07	26.7
2020-10-08	30.6
2020-10-08	36.6
2020-10-08	30.3
2020-10-08	23.1
2020-10-08	18.1
2020-10-08	18.1
2020-10-09	27.9
2020-10-09	16.9
2020-10-09	26
2020-10-10	23.1
2020-10-10	29.6
2020-10-10	28
2020-10-10	35.7
2020-10-11	30.6
2020-10-12	38.8
2020-10-12	14.1
2020-10-12	36.5
2020-10-12	27.5
2020-10-12	37.7
2020-10-13	37.9
2020-10-13	34.9
2020-10-13	37.4
2020-10-13	36.5
2020-10-13	18
2020-10-13	18
2020-10-13	37.5
2020-10-14	35.7
2020-10-14	35.5
2020-10-14	31.1
2020-10-14	21.6
2020-10-14	35.7
2020-10-14	26.6
2020-10-14	27.4
2020-10-15	37.7
2020-10-15	37.2
2020-10-15	34.7
2020-10-15	21
2020-10-16	36.4
2020-10-16	18.4
2020-10-16	20.1
2020-10-17	36.2
2020-10-17	19.9
2020-10-19	19.9
2020-10-19	36
2020-10-19	38
2020-10-19	28.5
2020-10-19	20.2
2020-10-20	35.3
2020-10-20	17
2020-10-20	19.6
2020-10-20	29.9
2020-10-20	22.8
2020-10-20	15.4
2020-10-20	19.1
2020-10-21	27.2
2020-10-21	35.3
2020-10-21	31.7
2020-10-22	37
2020-10-22	30.5
2020-10-22	17.8
2020-10-22	35.5
2020-10-23	23
2020-10-23	35.6
2020-10-23	37.1
2020-10-23	33.2
2020-10-23	18.7
2020-10-23	27.9
2020-10-23	32.4
2020-10-24	22.7
2020-10-24	19
2020-10-24	29.2
2020-10-24	38.4
2020-10-24	32.1
2020-10-25	26.4
2020-10-25	26.3
2020-10-25	15.8
2020-10-25	21.3
2020-10-25	21
2020-10-25	36
2020-10-26	23.8
2020-10-26	21.3
2020-10-26	13.6
2020-10-26	33.7
2020-10-26	37.9
2020-10-27	23
2020-10-27	15.3
2020-10-27	34.7
2020-10-28	17.5
2020-10-28	22.6
2020-10-28	32.4
2020-10-28	19.3
2020-10-28	38.1
2020-10-29	13.6
2020-10-29	36.3
2020-10-29	22.9
2020-10-29	24.5
2020-10-30	21.1
2020-10-30	22.2
2020-10-30	38.2
2020-10-30	38.1
2020-10-30	14.3
2020-10-30	23.8
2020-10-31	36.6
2020-10-31	36.1
2020-10-31	27.1
2020-10-31	35.7
2020-10-31	18.5
2020-11-01	35.4
2020-11-01	38.4
2020-11-01	35.6
2020-11-01	24
2020-11-01	35.1
2020-11-01	12.5
2020-11-02	17.4
2020-11-02	36.7
2020-11-02	23.4
2020-11-02	18.2
2020-11-02	32.8
2020-11-02	25.7
2020-11-02	22.2
2020-11-03	23
2020-11-03	14.6
2020-11-03	32.9
2020-11-03	37.1
2020-11-03	25.6
2020-11-04	35.3
2020-11-04	30
2020-11-04	18.6
2020-11-04	20.3
2020-11-04	34
2020-11-04	37.8
2020-11-04	23.5
2020-11-04	18.1
2020-11-05	14.2
2020-11-05	28.1
2020-11-05	31.6
2020-11-05	15.9
2020-11-05	34.6
2020-11-05	37.8
2020-11-05	27
2020-11-06	37.1
2020-11-06	35.6
2020-11-06	15.9
2020-11-06	36.8
2020-11-06	36.8
2020-11-06	36.8
2020-11-06	37.2
2020-11-06	35.8
2020-11-06	35.8
2020-11-06	35.9
2020-11-06	25.9
2020-11-06	17.4
2020-11-06	32.1
2020-11-06	28.7
2020-11-07	37.2
2020-11-07	23.4
2020-11-07	23.3
2020-11-07	20
2020-11-08	38.3
2020-11-08	19.2
2020-11-08	29.6
2020-11-08	35.7
2020-11-08	38.1
2020-11-09	38.1
2020-11-09	35.7
2020-11-09	37.6
2020-11-09	22.4
2020-11-09	12.1
2020-11-09	30.7
2020-11-09	28.9
2020-11-09	34.7
2020-11-09	20.9
2020-11-09	36
2020-11-09	35.1
2020-11-09	33
2020-11-09	38.4
2020-11-10	18.9
2020-11-10	35.5
2020-11-10	20.8
2020-11-10	32.2
2020-11-10	30.6
